# Supplementary material for: Mixed-ownership reform and strategic choice of Chinese state-owned enterprises
Source: PLoS One. 2023 Apr 21;18(4):e0284722. doi: 10.1371/journal.pone.0284722 (PMC10121011; doi:10.1371/journal.pone.0284722)
Supplement: S1 Data — (XLSX) [file pone.0284722.s001.xlsx]

## Sheet: Sheet1
CODE	YEAR	IND	MIXS	MIXO	MIXO1	NONSOE_D	DUM_D	DUM_OD	NONSOE_OD	SPB	DPB	TOP1	LEV	CF	Z_score	BOARD	INDEP	SIZE	AL	MAR	BIG4	TS	TQ	COM_PORT	UNEMP	Coverage	IC	media	SP	TA
11	2008	J	0.0382308	0.01429	0.0960691	0	0	0	-0.0158778	0.0203561		0.702	0.729266	-0.0112291	1.5185	2.19722	0.333333	21.4688	0	1	0	0	1.13338	1	2.6	0	0	44	18	0.187508
11	2009	J	0.070006	0.0241	0.181004	0	0	0	-0.0267778	0.0444485		0.5422	0.766335	0.268009	2.4708	2.19722	0.333333	22.575	0	1	0	0	1.55956	1	2.6	0	0	314	20	0.160844
11	2010	J	0.0412545	0.0138	0.116257	0	0	0	-0.0667125	0.0216572		0.6372	0.699635	-0.034936	2.0987	2.07944	0.375	22.127	0	1	0	0	1.31295	1	2.5	0	0	853	21	0.210412
11	2011	J	0.0573808	0.0195	0.152716	0	0	0	-0.216667	0.156627		0.1245	0.676791	-0.103288	2.0572	2.19722	0.333333	22.0254	0	1	0	0	1.19535	1	2.5	1	0	481	20	0.229799
11	2012	K	0.0423597	0.0141	0.131667	0	0	0	-0.0517778	0.0220934		0.6382	0.619304	0.203942	2.4849	2.19722	0.333333	22.1784	0	1	0	0	1.20314	1	2.5	1	0	395	19	0.263472
11	2013	K	0.0388523	0.0129	0.114157	0	0	0	-0.0154444	0.0201123		0.6414	0.534334	0.0285095	2.9295	2.19722	0.333333	22.2611	0	1	0	0	1.2542	1	2.4	1	0	250	18	0.327555
11	2014	K	0.0499723	0.0167	0.13775	0	0	0	-0.151	0.0261673		0.6382	0.465632	-0.00376667	3.7756	2.19722	0.333333	22.5063	0	1	0	0	1.3239	1	2.4	0	0	256	18	0.372959
11	2015	K	0.0507366	0.017	0.132208	0	0	0	-0.0766667	0.0266374		0.6382	0.520347	0.070727	3.5815	2.19722	0.333333	22.8812	0	1	0	0	1.49364	1	2.5	0	0	444	20	0.33859
12	2008	C	0.601475	0.2046	0.984719	0.222222	1	0	-0.00511111	0.316227	1	0.0881	0.536142	0.0992874	1.6022	2.19722	0.333333	23.0761	0	1	1	0.06357	1.21305	1	2.6	19	0	54	20	0.337968
14	2016	K	0.54996	0.1992	1.0165	0	0	0	-0.043	0.606024	0	0.3287	0.575952	0.227692	3.7377	2.19722	0.333333	22.1568	0	1	0	0	2.81387	1	2.5	0	0	443	17	0.30614
14	2017	K	0.41409	0.1185	0.74066	0	0	0	-0.0622222	0.348325	0	0.3402	0.476437	0.239174	3.2165	2.19722	0.333333	21.5	0	1	0	0	1.8992	1	2.5	0	0	95	18	0.365154
14	2018	K	0.237342	0.052	0.471827	0	0	0	-0.405889	0.152851	0	0.3402	0.504366	-0.0616092	2.7631	2.19722	0.333333	21.3513	0	1	0	0	1.48172	1	2.41	0	0	354	16	0.368766
16	2008	C	0.533192	0.1493	0.829042	0	0	0	-0.170629	0.895084	0	0.1668	0.617391	0.0343729	2.0561	1.94591	0.428571	22.0563	1	1	0	0	0.918219	1	2.6	9	0	186	17	0.293428
16	2009	C	0.599603	0.1611	1.00282	0	0	0	-0.184114	0.847895	0	0.19	0.697358	0.0216761	1.9592	1.94591	0.428571	22.9488	1	1	0	0	1.18728	1	2.6	13	0	151	18	0.231682
16	2011	C	0.507515	0.1062	0.89255	0	0	0	-0.0259429	0.558947	0	0.19	0.749408	-0.0810629	1.4219	1.94591	0.428571	22.0595	1	1	0	0	0.936678	1	2.5	3	0	235	18	0.186879
16	2012	C	0.481605	0.1007	0.807014	0	0	0	-0.0331429	0.53	0	0.19	0.743593	-0.0216897	1.5888	1.94591	0.428571	22.0595	1	1	0	0	0.945777	1	2.5	5	0	242	18	0.188322
16	2013	C	0.529689	0.1141	0.927754	0	0	0	-0.357257	0.600526	0	0.19	0.728132	0.14503	1.7717	1.94591	0.428571	22.2596	1	1	0	0	0.975934	1	2.4	3	0	241	18	0.199958
16	2014	C	0.578092	0.1527	1.04485	0	0	0	-0.0582857	0.702069	0	0.2175	0.743884	-0.0381651	1.7914	1.94591	0.428571	22.699	1	1	0	0	1.06357	1	2.4	1	0	397	17	0.187823
16	2015	C	0.496052	0.182	0.689194	0	0	0	-0.13272	0.836782	0	0.2175	0.784184	0.090496	1.9073	1.94591	0.428571	23.535	1	1	0	0	1.5866	1	2.5	0	0	1014	18	0.12057
16	2016	C	0.531478	0.1876	0.851781	0	0	0	-0.0579429	0.862529	0	0.2175	0.807546	-0.0563782	1.6963	1.94591	0.428571	23.1083	1	1	0	0	1.34468	1	2.5	0	0	824	19	0.0994081
16	2017	C	0.570311	0.1984	0.967995	0	0	0	-0.0699429	0.912184	0	0.2175	0.652011	-0.145357	3.3968	1.94591	0.428571	23.4037	1	1	0	0	1.15252	1	2.5	0	0	435	20	0.270814
16	2018	C	0.402535	0.1019	0.747307	0	0	0	-0.212229	0.336971	0	0.3024	0.713465	-0.0979178	1.8845	1.94591	0.428571	22.7776	1	1	0	0	0.918139	1	2.41	1	0	232	19	0.160964
19	2008	C	0.136967	0.0433	0.306531	0	0	0	-0.0481111	0.0782577	0	0.5533	0.279769	0.00097189	4.3822	2.19722	0.333333	20.6464	0	1	0	0.18841	1.43307	1	2.6	0	0	86	25	0.336371
19	2009	C	0.123222	0.0351	0.284355	0	0	0	-0.039	0.0692581	0	0.5068	0.413914	0.00275189	4.8337	2.19722	0.333333	21.3638	0	1	0	0.192956	2.11978	1	2.6	0	0	29	25	0.246443
19	2010	C	0.173402	0.0497	0.397432	0	0	0	-0.187111	0.102686	0	0.484	0.433623	0.00793206	4.6378	2.19722	0.333333	21.3884	0	1	0	0.192894	2.9937	1	2.5	0	0	106	26	0.183989
19	2011	C	0.577136	0.2765	0.985874	0	0	0	-0.108111	0.787974	0	0.3509	0.162047	-0.0176938	7.7161	2.19722	0.333333	21.3844	0	1	0	0.139853	1.5603	1	2.5	0	0	323	25	0.495515
19	2012	C	0.550447	0.2305	0.929204	0.111111	1	1	0.0785556	0.656882	0.5	0.3509	0.177289	-0.0396032	6.9885	2.19722	0.333333	21.4712	0	1	0	0.139853	1.74473	1	2.5	2	0	283	26	0.481489
19	2013	C	0.531565	0.187	1.01643	0.111111	1	1	0.0762222	0.532915	0.5	0.3509	0.243113	-0.00891628	4.5073	2.19722	0.333333	21.3674	0	1	0	0.134527	1.55239	1	2.4	0	0	98	24	0.442121
19	2014	C	0.476563	0.1496	0.950409	0.111111	1	1	0.0324444	0.426332	0.5	0.3509	0.139418	0.0220361	9.5897	2.19722	0.333333	21.5628	0	1	0	0.13363	2.01812	1	2.4	0	0	53	24	0.504705
19	2015	C	0.310576	0.0791	0.566342	0	0	0	-0.0538889	0.22542	0	0.3509	0.09743	-0.0433427	30.5552	2.19722	0.333333	22.359	0	1	0	0.129812	4.45204	1	2.5	0	0	176	22	0.519368
19	2016	C	0.136416	0.0278	0.291827	0	0	0	-0.0653333	0.0792248	0	0.3509	0.109292	0.0523872	35.3604	2.19722	0.333333	22.7127	0	1	0	0.125994	5.60933	1	2.5	0	0	362	21	0.526702
19	2018	C	0.0351556	0.0127	0.0976401	0	0	0	-0.0568889	0.017634	0	0.7202	0.329474	0.0462368	5.0225	2.19722	0.333333	22.8309	0	1	0	0.054318	1.21406	1	2.41	0	0	55	22	0.435519
21	2008	G	0.297393	0.1043	0.584802	0.333333	1	1	0.137022	0.210113	0.75	0.4964	0.2002	0.0781483	7.1233	2.19722	0.333333	22.0156	1	1	0	0.187886	1.0171	1	2.6	4	0	34	13	0.580627
21	2009	G	0.362723	0.1406	0.666858	0.222222	1	1	0.066	0.283239	0.5	0.4964	0.271815	0.0909478	8.2726	2.19722	0.333333	23.1513	1	1	0	0.188086	2.35889	1	2.6	15	0	45	14	0.501483
21	2010	G	0.382081	0.1496	0.698948	0.222222	1	1	0.163333	0.30137	0.5	0.4964	0.328237	0.0171654	8.3781	2.19722	0.333333	23.4634	1	1	0	0.188086	2.6498	1	2.5	16	0	176	14	0.479805
21	2011	G	0.308393	0.1101	0.568897	0.222222	1	1	0.172667	0.221797	0.5	0.4964	0.582013	0.0164534	3.0403	2.19722	0.333333	22.6355	1	1	0	0.188086	1.23651	1	2.5	5	0	165	14	0.323172
21	2012	C	0.323411	0.1171	0.611784	0.222222	1	1	0.186111	0.235898	0.5	0.4964	0.59178	0.028272	2.7137	2.19722	0.333333	22.55	1	1	0	0.188086	1.20187	1	2.5	2	0	209	13	0.32153
21	2013	C	0.427232	0.1662	0.765139	0.222222	1	1	0.197889	0.373399	0.666667	0.4451	0.638573	0.0326994	2.0684	2.19722	0.333333	22.7733	1	1	0	0.168648	1.18318	1	2.4	4	0	195	13	0.291665
21	2014	C	0.370249	0.126	0.721922	0.222222	1	1	0.131889	0.283082	1	0.4451	0.650302	-0.00686274	2.2693	2.19722	0.333333	23.0807	1	1	0	0.023768	1.38056	1	2.4	2	0	145	14	0.280798
21	2015	C	0.363911	0.1236	0.708553	0.222222	1	1	0.193778	0.27769	0.5	0.4451	0.636919	0.0342083	2.6645	2.19722	0.333333	23.5993	1	1	0	0.023768	1.87361	1	2.5	1	0	443	17	0.291008
21	2016	C	0.332593	0.1088	0.645951	0.222222	1	1	0.117444	0.244439	0	0.4451	0.547908	0.0304283	3.1506	2.19722	0.333333	23.3533	1	1	0	0.023768	1.73124	1	2.5	4	0	760	16	0.342074
21	2017	C	0.332309	0.1085	0.657605	0.222222	1	1	0.133444	0.243765	0.666667	0.4451	0.642835	0.0433551	2.1513	2.19722	0.333333	23.3846	1	1	0	0	1.50459	1	2.5	2	0	763	17	0.279276
21	2018	C	0.329788	0.1095	0.626097	0.222222	1	1	0.153556	0.246012	1	0.4451	0.589001	0.0270777	2.1253	2.19722	0.333333	22.8586	1	1	0	0	1.1055	1	2.41	1	0	775	18	0.301604
25	2008	H	0.0579227	0.0202	0.159976	0	0	0	-0.0224444	0.0305044	0	0.6622	0.695731	0.0577307	1.7791	2.19722	0.333333	20.548	0	1	0	0.146267	1.26496	1	2.6	0	0		13	0.197555
25	2009	H	0.0658584	0.0233	0.158642	0	0	0	-0.0258889	0.0351857	0	0.6622	0.680975	0.0432964	4.0935	2.19722	0.333333	21.6334	0	1	0	0.146267	4.20681	1	2.6	0	0	3	15	0.20506
25	2010	H	0.0456467	0.0158	0.119765	0	0	0	-0.124762	0.0238599	0	0.6622	0.666757	0.0119155	3.5008	2.19722	0.333333	21.4458	0	1	0	0.146267	3.67262	1	2.5	0	0		16	0.212321
25	2011	H	0.0808702	0.0289	0.204447	0	0	0	-0.162556	0.0436424	0	0.6622	0.647128	-0.0258259	2.3595	2.19722	0.333333	20.9403	0	1	0	0.146267	2.5733	1	2.5	1	0		15	0.228809
25	2012	F	0.0486788	0.0169	0.126388	0	0	0	-0.137333	0.025521	0	0.6622	0.688234	-0.012027	2.2057	2.19722	0.333333	21.0269	0	1	0	0.146267	2.52887	1	2.5	0	0		15	0.217955
25	2013	F	0.113994	0.042	0.275321	0	0	0	-0.137889	0.0634249	0	0.6622	0.709393	-0.00375127	2.8309	2.19722	0.333333	21.3829	0	1	0	0.146267	3.15196	1	2.4	0	0	1	15	0.212421
25	2014	F	0.0954523	0.0344	0.249159	0	0	0	-0.133333	0.0519481	0	0.6622	0.749071	0.00770745	2.5042	2.19722	0.333333	21.517	0	1	0	0.206024	3.1684	1	2.4	1	0	4	15	0.12938
25	2015	F	0.456343	0.2541	0.72509	0.222222	1	1	0.136	0.497358	1	0.5109	0.248214	0.0690381	39.3175	2.19722	0.333333	23.9396	0	1	0	0.190106	8.76364	1	2.5	0	0	13	18	0.51599
25	2016	F	0.474116	0.2623	0.769783	0.222222	1	1	0.108333	0.534325	0.5	0.4909	0.235883	0.0486753	35.3604	2.19722	0.333333	23.5224	0	1	0	0.182664	7.57955	1	2.5	0	0	6	21	0.5224
25	2017	F	0.45959	0.2518	0.72375	0.222222	1	1	0.167667	0.512935	0.5	0.4909	0.28881	-0.00149152	17.5553	2.19722	0.333333	23.1611	0	1	0	0.182664	5.94892	1	2.5	0	0	5	22	0.488863
25	2018	F	0.0379182	0.0139	0.114904	0	0	0	-0.0275625	0.0283153	0	0.4909	0.337101	-0.0039649	9.2014	2.19722	0.333333	22.7881	0	1	0	0.182664	4.25903	1	2.41	0	0		23	0.459989
26	2008	H	0.244861	0.0706	0.492457	0	0	0	-0.0784444	0.157977	0	0.4469	0.528519	-0.0539313	2.4121	2.19722	0.333333	20.9132	1	1	0	0.185017	1.10227	1	2.6	10	0	67	24	0.353648
26	2009	H	0.289381	0.089	0.573991	0	0	0	-0.0988889	0.19915	0	0.4469	0.517553	0.0544777	4.0694	2.19722	0.333333	21.9046	1	1	0	0.235472	1.63616	1	2.6	6	0	40	25	0.347688
26	2010	H	0.361509	0.1224	0.69701	0	0	0	-0.0482222	0.295011	0	0.4149	0.471559	-0.0404203	4.201	2.19722	0.333333	22.3253	1	1	0	0.250603	1.55777	1	2.5	11	0	164	25	0.387804
26	2011	H	0.43347	0.1693	0.77929	0	0	0	-0.0702222	0.40805	0	0.4149	0.518694	-0.14141	3.7801	2.19722	0.333333	22.3613	1	1	0	0.262453	1.48763	1	2.5	12	0	363	23	0.343059
26	2012	F	0.383205	0.1273	0.691701	0	0	0	-0.0587778	0.306821	0	0.4149	0.564416	0.0137812	2.6336	2.19722	0.333333	21.8707	1	1	0	0.175824	1.23596	1	2.5	19	0	171	22	0.312924
26	2013	F	0.328636	0.097	0.670664	0	0	0	-0.0651375	0.233791	0	0.4149	0.56759	0.0222125	2.6402	2.07944	0.375	21.8023	1	1	0	0.220353	1.34069	1	2.4	14	0	197	22	0.30716
26	2014	F	0.230366	0.06	0.504724	0	0	0	-0.0287778	0.144613	0	0.4149	0.552603	0.0790615	3.0405	2.19722	0.333333	22.1305	1	1	0	0.220353	1.56319	1	2.4	13	0	206	20	0.315632
26	2015	F	0.160204	0.0388	0.382551	0	0	0	-0.214556	0.0935165	0	0.4149	0.457733	0.0933053	3.6573	2.19722	0.333333	22.5848	1	1	0	0.229614	1.80954	1	2.5	11	0	309	18	0.386102
26	2016	F	0.29717	0.0809	0.56239	0	0	0	-0.079	0.217766	0	0.3715	0.406989	0.1138	3.8392	2.19722	0.333333	22.5168	1	1	0	0.205595	1.66699	1	2.5	8	0	239	18	0.422187
26	2017	F	0.371	0.1078	0.74183	0	0	0	-0.402778	0.290175		0.3715	0.310582	0.157818	4.7104	2.19722	0.333333	22.3348	1	1	0	0.205595	1.57251	1	2.5	18	0	187	18	0.480521
26	2018	F	0.429925	0.1423	0.80078	0	0	0	-0.210111	0.383042	0	0.3715	0.286011	0.0921267	3.9493	2.19722	0.333333	21.8859	1	1	0	0.205595	1.10404	1	2.41	12	0	71	18	0.493601
27	2008	D	0.0740672	0.0293	0.163203	0	0	0	-0.0325556	0.0402362	0	0.7282	0.534477	0.0585985	1.342	2.19722	0.333333	23.6084	0	1	1	0.15935	1.0391	1	2.6	9	1	160	20	0.273703
27	2009	D	0.0428049	0.0164	0.105273	0	0	0	-0.0182222	0.0225213	0	0.7282	0.481501	0.100793	2.1554	2.19722	0.333333	24.12	0	1	1	0.15935	1.12743	1	2.6	17	1	215	18	0.309475
27	2010	D	0.0267288	0.0101	0.0717326	0	0	0	-0.158667	0.0138432	0	0.7296	0.435322	0.0877615	2.0939	2.19722	0.333333	23.8244	0	1	1	0.15935	1.05431	1	2.5	19	1	234	19	0.337889
27	2011	D	0.0615237	0.024	0.140846	0	0	0	-0.137222	0.032958	0	0.7282	0.462982	0.100823	1.6794	2.19722	0.333333	23.5035	0	1	1	0.15935	0.974652	1	2.5	12	1	360	19	0.332059
27	2012	D	0.0660616	0.0259	0.149053	0	0	0	-0.0222222	0.0355671	0	0.7282	0.457686	0.0815396	1.5945	2.19722	0.333333	23.4836	0	1	1	0.15935	0.946113	1	2.5	5	1	298	19	0.311956
27	2013	D	0.023098	0.008	0.0739998	0	0	0	-0.190556	0.0151799		0.4809	0.435835	0.0687104	1.5657	2.19722	0.333333	23.3999	0	1	1	0	0.953276	1	2.4	5	1	327	19	0.33036
27	2014	D	0.0314882	0.0119	0.0912328	0	0	0	-0.114889	0.0247453		0.4809	0.470503	0.082987	1.9355	2.19722	0.333333	24.1075	0	1	1	0	1.08622	1	2.4	5	1	351	18	0.310064
27	2015	D	0.0628067	0.0249	0.148089	0	0	0	-0.0434444	0.0520703		0.4782	0.571741	0.0660505	1.2935	2.19722	0.333333	24.384	0	1	1	0	1.08757	1	2.5	3	1	602	19	0.241455
27	2016	D	0.0678068	0.027	0.160486	0	0	0	-0.387333	0.0561447		0.4809	0.592068	0.0452305	0.9549	2.19722	0.333333	24.0278	0	1	1	0	1.03957	1	2.5	1	1	297	22	0.224524
27	2017	D	0.0731428	0.0292	0.177796	0	0	0	-0.213667	0.0607195		0.4809	0.679887	0.0366028	0.6922	2.19722	0.333333	23.9024	0	1	1	0	0.990965	1	2.5	4	1	171	25	0.173255
27	2018	D	0.086241	0.0351	0.215611	0	0	0	-0.0367778	0.0719705		0.4877	0.676944	0.0491227	0.7188	2.19722	0.333333	23.7589	0	1	1	0	0.921597	1	2.41	4	1	69	24	0.181202
28	2008	H	0.441433	0.1918	0.633379	0	0	0	-0.213111	0.490036	0	0.3914	0.823731	0.0669333	3.603	2.19722	0.333333	22.2769	1	1	0	0	1.62128	1	2.6	9	0	22	22	0.138226
28	2009	H	0.446855	0.1712	0.730863	0	0	0	-0.190222	0.446648	0	0.3833	0.832209	0.0517523	3.5667	2.19722	0.333333	22.7997	1	1	0	0.247635	2.2338	1	2.6	17	0	27	18	0.117489
28	2010	H	0.454373	0.1754	0.748847	0	0	0	-0.161111	0.457605	0	0.3833	0.820599	0.0678886	3.6007	2.19722	0.333333	22.9755	1	1	0	0.247635	2.21618	1	2.5	19	0	70	17	0.121695
28	2011	H	0.475119	0.1991	0.769427	0	0	0	-0.0725556	0.519436	0	0.3833	0.813874	0.0296534	3.0609	2.19722	0.333333	22.54	1	1	0	0.254798	1.54746	1	2.5	18	0	70	16	0.135106
28	2012	F	0.490507	0.1965	0.828729	0	0	0	-0.128587	0.512653	0	0.3833	0.802164	0.0348495	3.3438	2.19722	0.333333	23.0429	1	1	1	0.254798	1.8117	1	2.5	14	0	133	15	0.146003
28	2013	F	0.489329	0.1932	0.831353	0	0	0	-0.147825	0.504044	0	0.3833	0.790499	0.0420539	3.4296	2.19722	0.333333	23.3141	1	1	1	0.263262	1.90759	1	2.4	21	0	267	14	0.158442
28	2014	F	0.330367	0.1238	0.613126	0	0	0	-0.259333	0.242745	0	0.51	0.621854	-0.0621015	3.9982	2.19722	0.333333	23.5745	1	1	1	0.279277	1.68908	1	2.4	19	0	250	16	0.295521
28	2016	F	0.295666	0.1062	0.571439	0	0	0	-0.208237	0.208235	0	0.51	0.581754	0.0690922	4.0034	2.19722	0.333333	23.9121	1	1	1	0.282922	1.50696	1	2.5	12	0	150	20	0.285578
28	2017	F	0.247612	0.0925	0.529381	0	0	0	-0.0662857	0.161431	0	0.573	0.55569	0.0575238	4.0193	1.94591	0.428571	23.9734	1	1	1	0.275527	1.53214	1	2.5	22	0	96	22	0.303021
28	2018	F	0.249468	0.0934	0.53274	0	0	0	-0.220556	0.163002	0	0.573	0.519335	0.045717	3.1383	2.19722	0.333333	23.5992	1	1	1	0.299058	1.07714	1	2.41	26	0	16	22	0.298922
29	2008	J	0.019736	0.0057	0.0598143	0	0	0	-0.00633333	0.00879358	0	0.6482	0.47162	-0.0364263	1.7319	2.19722	0.333333	21.6904	0	1	0	0	1.19905	1	2.6	0	0	88	15	0.420077
29	2009	J	0.0304738	0.01	0.090425	0	0	0	-0.0111111	0.0157356	0	0.6355	0.638325	-0.122616	2.3629	2.19722	0.333333	22.7062	0	1	0	0	2.65909	1	2.6	1	0	243	15	0.30657
29	2010	J	0.023772	0.0078	0.0714002	0	0	0	-0.0884444	0.0108576	0	0.6355	0.615344	-0.0529881	2.2009	2.19722	0.333333	22.2824	0	1	0	0	1.95196	1	2.5	0	0	234	13	0.347418
29	2011	J	0.0297037	0.0097	0.088563	0	0	0	-0.0246667	0.0152636		0.6355	0.567289	0.0355841	1.7337	2.19722	0.333333	21.9166	0	1	0	0	1.52234	1	2.5	1	0	154	14	0.381139
29	2012	K	0.0485453	0.0161	0.138927	0	0	0	-0.108222	0.0253344	0	0.6355	0.594074	0.00738258	1.9491	2.19722	0.333333	22.1483	0	1	0	0	1.65477	1	2.5	0	0	122	17	0.360065
29	2013	K	0.0329293	0.0108	0.0916781	0	0	0	-0.0672222	0.0169945	0	0.6355	0.588383	0.0462513	2.1586	2.19722	0.333333	22.0566	0	1	0	0	1.44701	1	2.4	0	0	133	17	0.360455
29	2014	K	0.125317	0.0448	0.302957	0	0	0	-0.044	0.0704957	0	0.6355	0.535301	0.0736354	3.1733	2.19722	0.333333	22.662	0	1	0	0	2.01744	1	2.4	0	0	376	18	0.398372
29	2015	K	0.0686415	0.0233	0.174423	0	0	0	-0.0618889	0.036664	0	0.6355	0.472851	0.237316	5.518	2.19722	0.333333	23.2936	0	1	0	0	3.39056	1	2.5	0	0	597	17	0.437404
30	2016	C	0.414803	0.1892	0.728027	0.222222	1	1	0.0714444	0.775092	1	0.2441	0.3635	0.0662157	3.6616	2.19722	0.333333	23.1205	0	0	0	0	1.55875	0	3.5	2	0	140	19	0.423147
30	2017	C	0.412821	0.1892	0.725208	0.111111	1	1	0.0802222	0.775092	0.444444	0.2441	0.389791	0.0446624	3.3088	2.07944	0.375	23.0735	0	0	0	0	1.38934	0	3.5	4	0	145	18	0.413101
30	2018	C	0.399824	0.1823	0.722673	0.111111	1	1	0.0816667	0.746825	0.5	0.2441	0.389844	0.0292828	2.5102	2.19722	0.333333	22.6279	0	0	0	0	0.96114	0	3.46	1	0	76	17	0.400195
31	2008	J	0.236246	0.0798	0.41621	0	0	0	-0.0886667	0.157552	0	0.5065	0.637839	-0.186729	1.6087	2.19722	0.333333	22.8873	1	1	0	0	1.34242	1	2.6	5	0	478	18	0.296688
31	2009	J	0.115789	0.0332	0.242441	0	0	0	-0.0368889	0.0655479	0	0.5065	0.513593	0.00592624	2.5584	2.19722	0.333333	23.7372	1	1	0	0	2.04649	1	2.6	2	0	502	19	0.366324
31	2010	J	0.200534	0.0643	0.365139	0	0	0	-0.0667778	0.12695	0	0.5065	0.696077	-0.165067	1.2857	2.19722	0.333333	23.148	1	1	0	0	1.25619	1	2.5	2	0	2523	21	0.204869
31	2011	J	0.24631	0.0851	0.411886	0	0	0	-0.0106667	0.168016	0	0.5065	0.781679	-0.074023	0.9487	2.19722	0.333333	22.6537	1	1	0	0	0.993079	1	2.5	3	0	3665	23	0.121726
31	2012	K	0.153481	0.0463	0.287847	0	0	0	-0.0191111	0.0914116	0	0.5065	0.779611	0.075526	1.0177	2.19722	0.333333	22.7911	1	1	0	0	1.00955	1	2.5	3	0	1447	24	0.123359
31	2013	K	0.139789	0.0404	0.330167	0	0	0	-0.051525	0.0797631	0	0.5065	0.779069	-0.0808296	0.9739	2.07944	0.375	22.6297	1	1	0	0	0.944796	1	2.4	1	0	1142	21	0.11272
31	2014	K	0.154635	0.0464	0.30883	0	0	0	-0.0218889	0.0916091	0	0.5065	0.769711	-0.0445208	1.1225	2.19722	0.333333	23.454	1	1	0	0	1.10103	1	2.4	3	0	828	21	0.10865
31	2015	K	0.0754354	0.0199	0.201069	0	0	0	-0.0231111	0.0435735	0	0.4567	0.79961	-0.0328302	1.2999	2.19722	0.333333	23.9613	1	1	0	0	1.26024	1	2.5	2	0	1547	20	0.0900272
31	2016	K	0.0812467	0.0216	0.201836	0	0	0	-0.0641143	0.0472958	0	0.4567	0.815795	0.111585	1.1277	1.94591	0.428571	23.5069	1	1	0	0	1.07982	1	2.5	2	0	1376	17	0.0781844
31	2018	K	0.139721	0.0404	0.340729	0	0	0	-0.0473333	0.0854665	0	0.4727	0.849079	-0.0204434	0.9226	2.19722	0.333333	22.9038	1	1	0	0	0.946159	1	2.41	7	0	330	23	0.0679502
32	2008	H	0.0916419	0.0234	0.192996	0	0	0	-0.026	0.0554108	0	0.4223	0.413141	-0.0556851	3.483	2.30259	0.3	20.8991	1	1	0	0	1.18518	1	2.6	0	0	26	17	0.408841
32	2009	H	0.229116	0.0671	0.484792	0	0	0	-0.0754875	0.158892	0	0.4223	0.448143	0.142464	3.5154	2.19722	0.333333	21.4212	1	1	0	0	1.84523	1	2.6	0	0	18	18	0.384343
32	2010	H	0.143626	0.0389	0.273556	0	0	0	-0.0161111	0.092575	0	0.4202	0.461773	0.0059287	3.7531	2.19722	0.333333	21.5473	1	1	0	0	1.99218	1	2.5	0	0	25	19	0.366057
32	2011	H	0.165326	0.0448	0.358863	0	0	0	-0.0742222	0.106616	0	0.4202	0.447662	0.0223584	2.8612	2.19722	0.333333	21.0152	1	1	0	0	1.29817	1	2.5	1	0	22	20	0.219963
32	2012	C	0.165779	0.0449	0.361003	0	0	0	-0.0446667	0.106854	0	0.4202	0.380335	0.0150432	3.7038	2.19722	0.333333	21.2538	1	1	0	0	1.38493	1	2.5	0	0	118	19	0.294738
32	2013	C	0.225803	0.0661	0.451777	0	0	0	-0.269333	0.157306	0	0.4202	0.32395	-0.0363642	4.4704	2.19722	0.333333	21.4258	1	1	0	0	1.66853	1	2.4	0	0	44	20	0.317948
32	2014	C	0.218187	0.0632	0.440837	0	0	0	-0.30008	0.150405	0	0.4202	0.274148	0.0440628	5.8792	2.30259	0.3	21.6639	1	1	0	0	1.38646	1	2.4	0	0	128	20	0.344937
32	2015	F	0.159648	0.057	0.346277	0	0	0	-0.07854	0.115901	0	0.4918	0.290364	0.15752	10.7757	2.30259	0.3	22.9214	1	1	0	0	3.33473	1	2.5	1	0	205	20	0.411282
32	2016	F	0.145867	0.0513	0.322044	0	0	0	-0.263778	0.104311	0	0.4918	0.20752	0.0401932	11.5922	2.30259	0.307692	22.5652	1	1	0	0	2.61054	1	2.5	0	0	69	20	0.461051
32	2017	F	0.174025	0.0631	0.371938	0	0	0	-0.320556	0.128304	0	0.4918	0.186046	0.0694182	9.2488	2.19722	0.333333	22.1697	1	1	0	0	1.9199	1	2.5	0	0	34	22	0.484205
32	2018	F	0.185247	0.0682	0.390137	0	0	0	-0.0257778	0.116921	0	0.5833	0.295935	0.0957075	4.7947	2.19722	0.333333	21.7883	1	1	0	0	1.43484	1	2.41	0	0	46	22	0.413656
42	2008	J	0.532019	0.3124	0.849325	0	0	0	-0.347111	0.839785	0	0.372	0.686198	-0.0574442	1.0414	2.19722	0.333333	21.0586	0	1	0	0.05628	0.955843	1	2.6	3	0	81	19	0.252018
42	2009	J	0.539587	0.3151	0.867672	0	0	0	-0.350111	0.84864	0	0.3713	0.680323	0.146151	1.9258	2.19722	0.333333	22.3998	0	1	0	0	1.50512	1	2.6	8	0	145	20	0.254763
42	2010	J	0.52018	0.3239	0.804527	0	0	0	-0.403087	0.869064	0	0.3727	0.648746	-0.027151	1.821	2.19722	0.333333	22.1475	0	1	0	0	1.26053	1	2.5	4	0	191	20	0.277082
42	2011	J	0.566501	0.386	0.947154	0	0	0	-0.0295556	0.953368	0	0.368	0.646232	-0.0165666	1.7907	2.19722	0.333333	21.9149	0	1	0	0	1.10686	1	2.5	3	0	235	18	0.281858
45	2008	G	0.0659353	0.0213	0.166204	0	0	0	-0.0243429	0.035108		0.6067	0.262577	0.0548104	6.0164	1.94591	0.428571	20.8942	0	1	0	0	1.34635	1	2.6	0	0	33	13	0.542602
45	2009	G	0.109986	0.0358	0.294233	0	0	0	-0.0409143	0.0605343		0.5914	0.385411	0.0589856	7.5466	1.94591	0.428571	21.939	0	1	0	0	4.07943	1	2.6	1	0	53	16	0.426855
45	2010	G	0.253067	0.1034	0.520152	0	0	0	-0.0284444	0.175076	0	0.5906	0.186933	0.0343681	11.8429	2.19722	0.333333	22.4229	0	1	0	0	2.54866	1	2.5	1	0	68	15	0.572646
45	2011	G	0.129372	0.0435	0.308654	0	0	0	-0.0464444	0.0801696	0	0.5426	0.242557	0.0153471	5.2501	2.19722	0.333333	21.8653	0	1	0	0	1.67396	1	2.5	1	0	85	18	0.542728
45	2012	F	0.0629423	0.0197	0.167708	0	0	0	-0.0351111	0.0333616	0	0.5905	0.307152	-0.0824984	2.8087	2.19722	0.333333	21.5044	0	1	0	0	1.31927	1	2.5	1	0	272	20	0.49891
45	2013	F	0.460101	0.2256	0.771995	0	0	0	-0.062	0.456773	0	0.4939	0.194236	-0.0654775	5.5249	2.19722	0.333333	22.1225	0	1	0	0	1.35145	1	2.4	1	0	178	18	0.57247
45	2014	F	0.172171	0.05	0.401269	0	0	0	-0.087075	0.101235	0	0.4939	0.221956	-0.017253	5.4357	2.19722	0.333333	22.287	0	1	0	0	1.73926	1	2.4	2	0	346	15	0.564585
45	2015	C	0.244299	0.077	0.546147	0	0	0	-0.123637	0.155902	0	0.4939	0.267673	0.0133308	6.3896	2.07944	0.375	22.69	0	1	0	0	2.39025	1	2.5	1	0	198	14	0.540969
45	2016	C	0.140777	0.0397	0.334084	0	0	0	-0.0617143	0.0803806	0	0.4939	0.164936	-0.013415	7.214	1.94591	0.428571	22.6821	0	1	0	0	1.79837	1	2.5	0	0	221	14	0.44318
45	2017	C	0.114146	0.0315	0.244106	0	0	0	-0.028	0.0643777	0	0.4893	0.160336	-0.00679705	5.5327	2.19722	0.333333	22.3297	0	1	0	0	1.28985	1	2.5	0	0	111	12	0.445598
45	2018	C	0.116932	0.0321	0.265171	0	0	0	-0.045	0.0656039	0	0.4893	0.251066	-0.0996913	2.2871	2.19722	0.333333	21.8085	0	1	0	0	0.865684	1	2.41	0	0	40	13	0.408106
49	2008	C	0.0859628	0.0256	0.183543	0	0	0	-0.0284444	0.0481656	0	0.5315	0.653792	0.215939	2.8768	2.19722	0.333333	20.6183	0	1	0	0.238935	1.5266	1	2.6	0	0	49	24	0.176455
49	2009	C	0.0651634	0.0177	0.156882	0	0	0	-0.0196667	0.0350842		0.5045	0.734349	0.0106262	3.1788	2.19722	0.333333	21.1036	0	1	0	0.247205	2.02589	1	2.6	0	0	26	21	0.150623
49	2010	C	0.064559	0.0166	0.18684	0	0	0	-0.0795556	0.0341213	0	0.4865	0.672747	0.0914699	6.0738	2.19722	0.333333	22.0042	0	1	0	0.238385	4.9052	1	2.5	2	0	327	22	0.199197
49	2011	C	0.188254	0.0565	0.381498	0	0	0	-0.141222	0.116136	0	0.4865	0.698867	-0.00659655	4.1536	2.19722	0.333333	21.7697	0	1	0	0.238385	2.70457	1	2.5	6	0	100	23	0.175178
49	2012	C	0.384662	0.1661	0.572906	0	0	0	-0.028575	0.351089		0.4731	0.750595	0.18382	4.2477	2.07944	0.375	22.1543	0	1	0	0.231819	2.99792	1	2.5	18	0	360	22	0.153438
49	2013	C	0.401546	0.176	0.591177	0	0	0	-0.0243333	0.385289		0.4568	0.806481	0.0163429	4.1269	2.19722	0.333333	22.9856	0	1	0	0.223832	3.65583	1	2.4	12	0	307	20	0.129118
49	2014	C	0.144507	0.0374	0.342864	0	0	0	-0.139333	0.0826885		0.4523	0.803558	0.0318248	2.9788	2.07944	0.375	22.5449	0	1	0	0.221627	2.12573	1	2.4	9	0	304	18	0.132755
49	2015	C	0.238828	0.0783	0.402474	0	0	0	-0.168333	0.173115	0	0.4523	0.647971	0.188048	6.5999	2.19722	0.333333	23.1789	0	1	0	0.221627	4.07295	1	2.5	6	0	291	19	0.211308
49	2016	C	0.248381	0.0813	0.4506	0	0	0	-0.0428889	0.179748		0.4523	0.708479	0.0166278	3.8525	2.19722	0.333333	22.8786	0	1	0	0.221627	2.38567	1	2.5	7	0	193	19	0.178721
49	2017	C	0.198256	0.0611	0.349801	0	0	0	-0.0483333	0.135087		0.4523	0.761753	-0.0548167	3.0094	2.19722	0.333333	22.8183	0	1	0	0.221627	1.82824	1	2.5	24	0	130	19	0.121629
49	2018	C	0.206285	0.0622	0.421513	0	0	0	-0.107111	0.137519	0	0.4523	0.743297	0.0138481	3.2082	2.19722	0.333333	22.4959	0	1	0	0.221627	1.41054	1	2.41	9	0	23	18	0.141276
50	2008	C	0.114864	0.0405	0.255343	0	0	0	-0.045	0.0887769	0	0.4562	0.602524	0.0444926	0.6914	2.19722	0.333333	21.2902	1	1	0	0.188867	0.975189	1	2.6	8	0	40	18	0.204527
50	2009	C	0.0543261	0.0175	0.156661	0	0	0	-0.0194444	0.0383604	0	0.4562	0.675933	0.0673368	0.7973	2.19722	0.333333	22.0632	1	1	0	0.240372	1.14439	1	2.6	4	0	90	18	0.123451
50	2010	C	0.239907	0.0882	0.403837	0	0	0	-0.0549	0.193336	0	0.4562	0.687552	0.0445896	1.5372	2.19722	0.333333	22.8739	1	1	1	0.25219	1.41608	1	2.5	11	0	331	19	0.109502
50	2011	C	0.18871	0.0637	0.336962	0	0	0	-0.0550857	0.139632	0	0.4562	0.6375	0.0661881	1.2198	1.94591	0.428571	21.9963	1	1	1	0.283803	1.08107	1	2.5	8	0	350	18	0.117596
50	2012	C	0.2128	0.0744	0.36902	0	0	0	-0.0862857	0.163086	0	0.4562	0.608351	0.104694	1.2592	1.94591	0.428571	22.2367	1	1	1	0.193326	1.19044	1	2.5	4	0	438	17	0.124788
50	2013	C	0.105917	0.0316	0.251501	0	0	0	-0.301444	0.0692679	0	0.4562	0.588088	0.178229	1.6436	2.19722	0.333333	22.5925	1	1	1	0.242288	1.40083	1	2.4	5	0	454	17	0.136052
50	2015	C	0.0933153	0.0307	0.195753	0	0	0	-0.0432	0.0771357	0	0.398	0.387465	0.206165	2.6197	2.07944	0.375	23.9015	1	1	1	0.195183	1.4144	1	2.5	8	0	592	18	0.431395
50	2017	C	0.135926	0.0386	0.2622	0	0	0	-0.0277778	0.120025	0	0.3216	0.511848	0.0647911	1.8173	2.19722	0.333333	24.0416	1	1	0	0.157706	1.44314	1	2.5	22	0	778	19	0.360821
58	2008	K	0.420727	0.1104	0.775754	0.111111	1	0	-0.0115556	0.365079	0.5	0.3024	0.159902	0.0492552	4.4103	2.19722	0.333333	21.1791	0	1	0	0.161724	0.942861	1	2.6	0	0	19	15	0.592755
58	2009	K	0.284786	0.0578	0.596901	0.111111	1	1	0.0468889	0.191138	0.5	0.3024	0.186105	0.0552432	12.1093	2.19722	0.333333	22.386	0	1	0	0.161724	3.32268	1	2.6	1	0	76	16	0.5428
58	2010	K	0.304865	0.0635	0.672156	0	0	0	-0.0764444	0.209987	0	0.3024	0.199613	0.0746753	8.9445	2.19722	0.333333	22.1238	0	1	0	0.161724	2.52962	1	2.5	0	0	67	15	0.539628
58	2012	L	0.319215	0.0673	0.668521	0	0	0	-0.107556	0.222553	0	0.3024	0.211593	-0.026419	5.9513	2.19722	0.333333	21.8846	0	1	0	0.161724	1.75727	1	2.5	0	0	142	17	0.502709
58	2013	L	0.254373	0.0518	0.482	0	0	0	-0.121444	0.17124	0	0.3025	0.327471	-0.0573929	4.0076	2.19722	0.333333	22.062	0	1	0	0.161777	1.82337	1	2.4	0	0	52	18	0.442005
58	2014	L	0.248193	0.0486	0.516359	0	0	0	-0.0466667	0.160714	0	0.3024	0.437772	-0.160894	3.3981	2.19722	0.333333	22.4037	0	1	0	0.161724	2.07437	1	2.4	0	0	111	18	0.379519
58	2016	L	0.205135	0.038	0.453422	0	0	0	-0.0713333	0.125661		0.3024	0.309922	-0.0471024	7.467	2.19722	0.333333	22.8816	0	1	0	0.072485	3.06806	1	2.5	2	0	453	19	0.445788
58	2017	L	0.0656127	0.0198	0.17834	0	0	0	-0.045225	0.0349206		0.567	0.630906	0.0725606	2.1354	2.07944	0.375	22.9363	0	1	0	0.17594	1.44415	1	2.5	0	0	145	20	0.221679
58	2018	L	0.0586343	0.0176	0.15597	0	0	0	-0.03645	0.0310406		0.567	0.656307	0.0235233	1.6982	2.07944	0.375	22.7183	0	1	0	0.299058	1.3127	1	2.41	0	0	42	19	0.21443
59	2008	C	0.322107	0.1558	0.502834	0	0	0	-0.173111	0.304654	0	0.5114	0.640793	0.0488449	1.1964	2.19722	0.333333	22.5333	1	1	0	0.20456	1.00294	1	3.9	1	1	35	16	0.279588
59	2009	C	0.261572	0.0887	0.512542	0	0	0	-0.0985556	0.173445	0	0.5114	0.709956	0.0242732	0.8336	2.19722	0.333333	23.3587	1	1	0	0.20456	1.27538	1	3.9	14	1	44	16	0.231651
59	2010	C	0.191885	0.0601	0.403307	0	0	0	-0.0276667	0.117521	0	0.5114	0.750634	0.0558229	1.3924	2.19722	0.333333	23.3562	1	1	0	0	1.22589	1	3.6	17	1	99	19	0.188945
59	2011	C	0.168396	0.0524	0.351553	0	0	0	-0.0337778	0.102464	0	0.5114	0.735552	0.112025	1.7319	2.19722	0.333333	22.9342	1	1	0	0.20456	1.05528	1	3.7	10	1	169	17	0.189859
59	2012	C	0.187958	0.06	0.335943	0	0	0	-0.0866667	0.117325	0	0.5114	0.774421	-0.0642221	1.3025	2.19722	0.333333	22.8244	1	1	0	0.20456	1.02403	1	3.6	14	1	222	16	0.155205
59	2013	C	0.185999	0.0566	0.432901	0	0	0	-0.12555	0.110677	0	0.5114	0.745773	0.0640062	1.5668	2.19722	0.333333	22.5134	1	1	0	0	0.956381	1	3.4	8	1	149	15	0.172918
59	2014	C	0.249266	0.0823	0.536075	0	0	0	-0.113444	0.161817	0	0.5086	0.725987	0.00368519	1.3551	2.19722	0.333333	23.4804	1	1	0	0.068152	1.13612	1	3.4	2	1	332	13	0.193189
59	2015	C	0.209783	0.0681	0.422878	0	0	0	-0.159889	0.143248	0	0.4754	0.691936	0.156314	1.2576	2.19722	0.333333	23.2736	1	1	0	0.063704	1.08882	1	3.4	1	1	322	11	0.205305
59	2016	C	0.141141	0.04	0.26991	0	0	0	-0.0406857	0.0827301	0	0.4835	0.646672	0.134643	1.6613	2.19722	0.333333	23.6695	1	1	0	0.121532	1.2218	1	3.8	12	1	351	11	0.245103
59	2017	C	0.0926403	0.0241	0.239902	0	0	0	-0.134222	0.0503552	0	0.4786	0.591054	0.0957436	1.9341	2.19722	0.333333	23.4474	1	1	0	0.108833	1.07288	1	3.8	16	1	227	12	0.288374
59	2018	C	0.162203	0.046	0.337665	0	0	0	-0.15015	0.143035	0	0.3216	0.576934	0.0731085	2.1096	2.19722	0.333333	22.9746	1	1	0	0	0.869618	1	3.94	7	1	160	12	0.299928
60	2008	C	0.177991	0.0441	0.322319	0	0	0	-0.0481091	0.115385	0	0.3822	0.509598	0.205396	2.8854	2.3979	0.363636	22.8009	0	1	0	0	1.36831	1	2.6	15	0	153	15	0.281643
60	2010	C	0.242255	0.0644	0.406796	0	0	0	-0.0810546	0.16416	0	0.3923	0.6138	0.133323	3.4286	2.3979	0.363636	24.2985	0	1	0	0	3.06206	1	2.5	34	0	513	19	0.0612042
60	2011	C	0.159625	0.0376	0.296627	0	0	0	-0.0538909	0.095845	0	0.3923	0.525585	0.0763546	3.3952	2.3979	0.363636	23.5552	0	1	0	0	1.73397	1	2.5	19	0	476	18	0.0880933
60	2012	C	0.195779	0.0489	0.346487	0	0	0	-0.0362182	0.123578	0	0.3957	0.495988	0.105663	3.428	2.3979	0.363636	23.6502	0	1	0	0	1.82193	1	2.5	16	0	400	18	0.082794
60	2013	C	0.250283	0.068	0.416848	0	0	0	-0.0437454	0.171847	0	0.3957	0.561427	0.0672008	2.8521	2.3979	0.363636	23.2848	0	1	0	0	1.45758	1	2.4	17	0	246	16	0.103493
60	2014	C	0.225839	0.059	0.385922	0	0	0	-0.0461454	0.149103	0	0.3957	0.540798	0.060455	3.7564	2.3979	0.363636	23.6976	0	1	0	0	1.91697	1	2.4	13	0	470	16	0.115082
60	2015	C	0.301299	0.0822	0.529398	0	0	0	-0.09955	0.22808	0	0.3604	0.503239	0.0210929	3.837	2.30259	0.4	24.1586	0	1	0	0.003421	2.35813	1	2.5	10	0	530	13	0.179528
60	2016	C	0.328256	0.0917	0.571051	0	0	0	-0.13706	0.259773	0	0.353	0.515829	0.0828783	3.0426	2.30259	0.4	23.9289	0	1	0	0.003421	1.96924	1	2.5	11	0	335	12	0.18407
60	2017	C	0.299409	0.0773	0.476369	0	0	0	-0.0537778	0.239467	0	0.3228	0.448532	0.130864	3.6727	2.19722	0.444444	24.0035	0	1	0	0.00445	1.79676	1	2.5	16	0	203	12	0.282811
60	2018	C	0.275596	0.0651	0.535717	0	0	0	-0.0326667	0.201673	0	0.3228	0.450591	0.101084	2.6886	2.19722	0.333333	23.372	0	1	0	0.00445	1.17521	1	2.41	9	0	119	13	0.298704
61	2008	H	0.539155	0.1808	0.911381	0	0	0	-0.194708	0.676141		0.2674	0.446161	0.045304	1.9883	2.56495	0.384615	22.6957	0	1	0	0	1.35835	1	2.6	14	0	1160	23	0.261267
61	2009	H	0.452042	0.1244	0.8768	0	0	0	-0.133969	0.465221		0.2674	0.50535	0.0736717	2.2184	2.56495	0.384615	23.0904	0	1	0	0	1.6363	1	2.6	13	0	2143	21	0.23613
61	2010	H	0.449992	0.1281	0.797488	0	0	0	-0.0648308	0.479058		0.2674	0.585435	0.0727858	1.8461	2.56495	0.384615	23.3284	0	1	0	0	1.90441	1	2.5	11	0	5829	21	0.179722
61	2011	H	0.442419	0.132	0.754289	0	0	0	-0.0351077	0.493642		0.2674	0.564772	-0.028817	1.2196	2.56495	0.384615	22.8714	0	1	0	0	1.465	1	2.5	10	0	4054	22	0.147565
61	2012	L	0.309529	0.0762	0.588075	0	0	0	-0.0986462	0.25485		0.299	0.593047	0.0268077	0.7938	2.56495	0.384615	22.7882	0	1	0	0	1.33246	1	2.5	5	0	2577	21	0.118924
61	2013	L	0.49887	0.2685	0.692017	0.0769231	1	1	0.0276	0.909245	0	0.2953	0.501545	0.0155606	1.6208	2.56495	0.384615	23.3827	0	1	0	0	1.54158	1	2.4	6	0	2427	21	0.19228
61	2014	L	0.559392	0.3602	0.890413	0	0	0	-0.0752769	0.832315		0.2998	0.554065	0.0523291	1.7415	2.56495	0.384615	23.8247	0	1	0	0	2.10185	1	2.4	3	0	3286	18	0.120446
61	2015	L	0.516372	0.3254	0.769209	0	0	0	-0.0579385	0.98279		0.3198	0.622803	0.0720724	1.711	2.56495	0.384615	24.1251	0	1	0	0	2.4055	1	2.5	10	0	4401	18	0.0929401
61	2016	L	0.528329	0.3312	0.833008	0	0	0	-0.134077	0.974691		0.3398	0.637762	0.0306065	1.1651	2.56495	0.384615	23.7674	0	1	0	0	1.85198	1	2.5	2	0	4412	21	0.135019
61	2017	L	0.528428	0.3325	0.832963	0	0	0	-0.0196	0.978517		0.3398	0.659883	0.0409571	0.6511	2.56495	0.384615	23.2881	0	1	0	0	1.34938	1	2.5	0	0	4180	18	0.116834
61	2018	L	0.521562	0.3282	0.794159	0	0	0	-0.226908	0.965294		0.34	0.653134	0.0656549	0.4115	2.56495	0.384615	22.8311	0	1	0	0	1.08624	1	2.41	0	0	3870	21	0.123044
65	2008	E	0.149412	0.0571	0.308103	0	0	0	-0.0634444	0.087617	0	0.6517	0.796744	-0.0167101	1.0054	2.19722	0.333333	20.6992	1	1	0	0	1.23893	0	1.8	1	0	168	16	0.155321
65	2009	E	0.229851	0.0957	0.391065	0	0	0	-0.106333	0.152705	0	0.6267	0.77056	0.338828	2.777	2.19722	0.333333	22.2441	1	1	0	0	2.72731	0	1.4	1	0	234	17	0.172879
65	2010	E	0.12633	0.0441	0.287407	0	0	0	0	0.0716723	0	0.6153	0.706491	0.116221	2.8162	2.19722	0.333333	21.8591	1	1	0	0	2.30078	0	1.4	0	0	234	18	0.216906
65	2011	E	0.173596	0.0637	0.380165	0	0	0	-0.106889	0.103527	0	0.6153	0.723701	0.0489076	2.4711	2.19722	0.333333	21.4291	1	1	0	0.22795	1.593	0	1.4	0	0	409	18	0.204441
65	2012	E	0.147576	0.0525	0.336256	0	0	0	-0.0108889	0.0853242	0	0.6153	0.756321	-0.00193261	1.3289	2.19722	0.333333	21.1686	1	1	0	0.22795	1.24573	0	1.3	0	0	405	19	0.176776
65	2013	E	0.208672	0.0793	0.433307	0	0	0	-0.0482222	0.12888	0	0.6153	0.757927	0.190324	1.8552	2.19722	0.333333	21.7642	1	1	0	0.22795	1.46898	0	1.2	0	0	467	19	0.174628
65	2014	E	0.1255	0.0441	0.264764	0	0	0	-0.0458889	0.0716723	0	0.6153	0.75983	0.0345603	1.8247	2.19722	0.333333	22.2481	1	1	0	0.22795	1.69399	0	1.3	0	0	720	22	0.120315
65	2016	E	0.160772	0.0638	0.298255	0	0	0	-0.117	0.105021	0	0.6075	0.698646	0.0118587	2.1929	2.19722	0.333333	23.3553	1	1	0	0	1.65818	0	1.4	11	0	802	26	0.136382
65	2017	E	0.064804	0.0232	0.146793	0	0	0	-0.0785556	0.0416517	0	0.557	0.640241	0.115388	2.3818	2.19722	0.333333	22.9572	1	1	0	0	1.3618	0	1.4	25	0	655	25	0.170526
65	2018	E	0.0494873	0.0175	0.144825	0	0	0	-0.107111	0.0307773	0	0.5686	0.597413	0.0159314	2.1983	2.19722	0.333333	22.4999	1	1	0	0	1.09289	0	1.4	4	0	334	24	0.184359
66	2008	G	0.0768597	0.0197	0.203522	0	0	0	-0.0218889	0.0411962	0	0.4782	0.539303	0.0673352	2.7593	2.19722	0.333333	21.3227	1	1	0	0.18119	1.13207	1	2.6	1	0	69	16	0.337127
66	2009	G	0.233338	0.0714	0.467033	0	0	0	-0.0793333	0.14931	0	0.4782	0.700102	0.0285643	1.4357	2.19722	0.333333	22.9046	1	1	0	0.18119	1.02285	1	2.6	6	0	110	17	0.0523362
66	2010	G	0.0812773	0.0248	0.203054	0	0	0	-0.139889	0.0438008	0	0.5662	0.674115	-0.0423344	3.2066	2.19722	0.333333	23.2706	1	1	0	0.204303	1.02979	1	2.5	4	0	223	18	0.0787788
66	2011	G	0.0701952	0.0212	0.1794	0	0	0	-0.0295556	0.0374426	0	0.5662	0.68834	0.0194225	2.8201	2.19722	0.333333	22.607	1	1	0	0.204303	0.951821	1	2.5	0	0	326	21	0.0562253
66	2012	C	0.0356178	0.0104	0.107985	0	0	0	-0.022	0.0183681	0	0.5662	0.738523	0.116448	2.3732	2.19722	0.333333	22.2096	1	1	0	0.204303	0.935517	1	2.5	0	0	320	22	-0.008014
66	2013	C	0.0545358	0.0162	0.153618	0	0	0	-0.0396667	0.0286118	0	0.5662	0.77851	0.0164455	2.241	2.19722	0.333333	22.336	1	1	0	0.204303	0.906399	1	2.4	0	0	276	22	0.0010105
66	2014	C	0.119563	0.0362	0.280023	0	0	0	-0.262111	0.0671365	0	0.5392	0.785853	0.0655574	2.2913	2.19722	0.333333	22.7493	1	1	0	0.028793	0.978179	1	2.4	0	0	289	16	0.0167342
66	2016	C	0.0859561	0.0255	0.211666	0	0	0	-0.0627778	0.0465583	0	0.5477	0.767378	0.0507719	2.3716	2.19722	0.333333	23.5245	1	1	0	0	1.17034	1	2.5	13	0	493	18	0.0616152
66	2017	C	0.119965	0.0284	0.25747	0	0	0	-0.0413333	0.0690662	0	0.4112	0.502777	-0.0264881	2.8865	2.19722	0.333333	23.7896	1	1	0	0.000735	1.77388	1	2.5	4	0	82	18	0.335455
66	2018	C	0.166421	0.041	0.343901	0	0	0	-0.0904444	0.0998296	0	0.4107	0.584406	0.00280336	2.204	2.19722	0.333333	23.3564	1	1	0	0.000735	1.38523	1	2.41	7	0	66	19	0.298533
68	2008	C	0.549633	0.3542	0.889394	0	0	0	-0.393556	0.8786		0.3112	0.397693	0.157527	2.1216	2.19722	0.333333	21.4558	0	1	0	0.241801	1.02078	1	2.6	0	0	21	14	0.445293
68	2009	C	0.520954	0.3142	0.782589	0	0	0	-0.349111	0.963717	0	0.3028	0.748636	0.338828	0.2314	2.19722	0.333333	22.6961	0	1	0	0.233723	6.29049	1	2.6	0	0	121	16	0.173125
68	2010	C	0.523367	0.3157	0.802945	0	0	0	-0.147667	0.959772	0	0.303	0.387955	-0.0872723	14.6527	2.19722	0.333333	22.406	0	1	0	0.233723	8.93627	1	2.5	0	0	37	19	0.415004
68	2012	C	0.520796	0.3139	0.803423	0	0	0	-0.0211111	0.965913	0	0.3032	0.453366	-0.128584	8.2411	2.19722	0.333333	22.1446	0	1	0	0.233723	5.90035	1	2.5	1	0	20	22	0.372372
69	2008	J	0.274456	0.0948	0.446544	0	0	0	-0.101571	0.196436		0.4826	0.504461	0.0806895	2.3518	2.63906	0.357143	23.7885	1	1	0	0	1.50564	1	2.6	24	0	75	24	0.3065
69	2009	J	0.187885	0.0652	0.367791	0	0	0	-0.0698571	0.115685	0	0.5636	0.627589	0.236018	2.494	2.63906	0.357143	24.7002	1	1	0	0	1.58658	1	2.6	19	0	180	25	0.219565
69	2010	J	0.188156	0.0654	0.365966	0	0	0	-0.01859	0.11604	0	0.5636	0.696934	-0.110461	1.813	2.30259	0.5	24.3544	1	1	0	0	1.19947	1	2.5	19	0	348	23	0.166447
69	2011	J	0.175437	0.0601	0.348019	0	0	0	-0.0327273	0.106334	0	0.5652	0.711698	-0.0277423	1.5788	2.3979	0.545455	24.4106	1	1	0	0	1.14808	1	2.5	25	0	508	21	0.158154
69	2012	N	0.215721	0.0794	0.372833	0	0	0	-0.38786	0.140233	0	0.5662	0.699528	0.0979199	1.6684	2.30259	0.5	24.7221	1	1	0	0	1.19128	1	2.5	35	0	549	19	0.162241
69	2013	N	0.215165	0.0781	0.402909	0	0	0	-0.0303333	0.137913	0	0.5663	0.685297	0.0819079	1.4374	2.19722	0.555556	24.3749	1	1	0	0	1.05333	1	2.4	20	0	350	21	0.165364
69	2014	N	0.187384	0.0665	0.335164	0	0	0	-0.181913	0.116872	0	0.569	0.660105	-0.0272826	1.7979	2.07944	0.571429	24.8174	1	1	0	0	1.12516	1	2.4	22	0	307	17	0.187151
69	2015	N	0.235566	0.0927	0.398344	0	0	0	-0.13545	0.16077	0	0.5766	0.634098	-0.0162433	1.7386	2.07944	0.571429	24.8933	1	1	0	0	1.08276	1	2.5	15	0	496	17	0.224208
69	2016	N	0.400714	0.1774	0.726621	0	0	0	-0.0580571	0.331775		0.5347	0.671215	0.0300923	1.3999	1.94591	0.571429	24.7668	1	1	0	0	1.04546	1	2.5	13	0	430	18	0.204079
69	2017	N	0.396962	0.1743	0.722207	0	0	0	-0.1256	0.325977	0	0.5347	0.698911	-0.0354089	1.2884	1.94591	0.571429	24.967	1	1	0	0	1.01443	1	2.5	16	0	398	19	0.161706
69	2018	K	0.311889	0.1279	0.58586	0	0	0	-0.0376875	0.272186	0	0.4699	0.737692	-0.0339406	1.0895	2.07944	0.5	24.6764	1	1	0	0	0.936183	1	2.41	18	0	151	18	0.132916
70	2008	G	0.25784	0.0932	0.480302	0	0	0	-0.101673	0.189662	0	0.4914	0.386032	0.117572	2.4668	2.3979	0.363636	20.7132	0	1	0	0.229579	1.13445	1	2.6	0	0	10	22	0.431782
70	2009	G	0.255452	0.0868	0.512793	0	0	0	-0.0946909	0.1709	0	0.5079	0.401516	0.0198733	4.1608	2.3979	0.363636	21.6194	0	1	0	0.275977	2.32821	1	2.6	1	0	11	21	0.38829
70	2010	G	0.253236	0.0857	0.516782	0	0	0	-0.224945	0.168734	0	0.5079	0.454388	0.0420158	3.5183	2.3979	0.363636	21.7466	0	1	0	0.213079	2.13849	1	2.5	0	0	16	20	0.331667
70	2011	G	0.249633	0.0835	0.51273	0	0	0	-0.0284727	0.164402	0	0.5079	0.495641	-0.0265586	2.2802	2.3979	0.363636	21.2872	0	1	0	0.283803	1.43842	1	2.5	0	0	59	24	0.311362
70	2012	C	0.234095	0.0769	0.50056	0	0	0	-0.332556	0.151408	0	0.5079	0.509238	0.0409053	2.246	2.19722	0.333333	21.2271	0	1	0	0.213079	1.32348	1	2.5	0	0	49	23	0.312338
70	2013	C	0.375974	0.1313	0.755356	0	0	0	-0.0773333	0.280256	0	0.4685	0.482769	0.0063912	2.6835	2.19722	0.333333	21.7381	0	1	0	0.182762	1.61966	1	2.4	1	0	82	21	0.341911
70	2015	C	0.473126	0.1722	0.910361	0	0	0	-0.0304444	0.425185	0	0.405	0.552956	0.0442308	3.7	2.19722	0.333333	23.0318	0	1	0	0.1507	2.68313	1	2.5	5	0	292	23	0.253219
70	2016	C	0.490431	0.1848	0.936677	0	0	0	-0.104778	0.456296	0	0.405	0.594942	0.0593175	2.9977	2.19722	0.333333	22.7937	0	1	0	0.1507	2.00255	1	2.5	11	0	111	22	0.235187
70	2017	C	0.448575	0.1596	0.865155	0	0	0	-0.1917	0.394074	0	0.405	0.610373	0.0415528	2.4046	2.07944	0.375	22.4908	0	1	0	0.1507	1.49468	1	2.5	15	0	66	22	0.231904
70	2018	C	0.458802	0.1635	0.884143	0	0	0	-0.0395556	0.403704	0	0.405	0.634459	-0.010742	1.8793	2.19722	0.333333	22.2165	0	1	0	0.1507	1.21433	1	2.41	7	0	22	21	0.197252
88	2008	F	0.147659	0.0588	0.279436	0	0	0	-0.0653333	0.0872792	0	0.6737	0.080665	0.0555715	11.122	2.19722	0.333333	22.5026	0	1	0	0	1.12292	1	2.6	6	0	24	21	0.49975
88	2009	F	0.079105	0.0289	0.20113	0	0	0	-0.0321111	0.0428974	0	0.6737	0.084179	0.0425204	17.4606	2.19722	0.333333	23.0599	0	1	0	0	1.39373	1	2.6	14	0	26	22	0.515984
88	2010	F	0.0303725	0.0105	0.0955427	0	0	0	-0.0913333	0.0155856	0	0.6737	0.081225	0.0445464	13.1258	2.19722	0.333333	22.7556	0	1	0	0	1.19985	1	2.5	6	0	21	22	0.522733
88	2011	F	0.106868	0.0396	0.273936	0	0	0	-0.0163333	0.0587799	0	0.6737	0.088711	0.0239007	11.9868	2.19722	0.333333	22.7401	0	1	0	0	1.46503	1	2.5	10	0	340	20	0.545377
88	2012	G	0.152713	0.0601	0.326851	0	0	0	-0.151444	0.0892089	0	0.6737	0.074929	0.0186657	12.9805	2.19722	0.333333	22.7858	0	1	0	0	1.56111	1	2.5	8	0	460	18	0.538538
88	2013	G	0.0401304	0.014	0.119354	0	0	0	-0.05	0.0207808	0	0.6737	0.092549	0.0192043	15.7406	2.19722	0.333333	23.1871	0	1	0	0	2.18903	1	2.4	2	0	131	18	0.539032
88	2014	G	0.0755708	0.0273	0.190454	0	0	0	-0.0266667	0.0405225	0	0.6737	0.188218	0.017278	10.0243	2.19722	0.333333	23.6776	0	1	0	0	2.99932	1	2.4	1	0	114	16	0.497838
88	2015	G	0.177008	0.0768	0.320964	0	0	0	-0.008	0.113997	0	0.6737	0.229364	0.00202248	6.5463	2.19722	0.333333	23.5412	0	1	0	0	2.35423	1	2.5	0	0	144	19	0.513606
88	2016	G	0.177008	0.0768	0.320964	0	0	0	-0.0777778	0.113997	0	0.6737	0.215342	0.00673007	5.5891	2.19722	0.333333	23.3514	0	1	0	0	1.89243	1	2.5	0	0	940	21	0.518656
88	2017	G	0.176627	0.0755	0.353938	0	0	0	-0.0225556	0.112068	0	0.6737	0.238875	0.0106515	4.8803	2.19722	0.333333	23.4244	0	1	0	0	1.84136	1	2.5	1	0	342	23	0.49823
88	2018	G	0.174591	0.0755	0.317623	0	0	0	-0.0884444	0.112068	0	0.6737	0.248857	0.00976986	3.109	2.19722	0.333333	22.9965	0	1	0	0	1.19078	1	2.41	0	0	57	25	0.487544
89	2008	F	0.199329	0.0776	0.351232	0	0	0	-0.08536	0.126467	0	0.6136	0.139359	0.126282	8.3734	2.19722	0.333333	22.9158	0	1	0	0	1.30483	1	2.6	16	1	71	17	0.586922
89	2009	F	0.132894	0.0473	0.257679	0	0	0	-0.0525556	0.0770861	0	0.6136	0.103256	0.100145	14.3168	2.19722	0.333333	23.2644	0	1	0	0	1.50052	1	2.6	26	1	170	19	0.608976
89	2010	F	0.0928043	0.031	0.240433	0	0	0	-0.0714444	0.0505215	0	0.6136	0.104214	0.139592	9.7438	2.19722	0.333333	22.9583	0	1	0	0	1.20645	1	2.5	25	1	127	18	0.604079
89	2011	F	0.120398	0.0413	0.293331	0	0	0	-0.192778	0.0673077	0	0.6136	0.251293	0.0818508	3.1216	2.19722	0.333333	22.6712	0	1	0	0	1.01425	1	2.5	20	1	238	19	0.533297
89	2012	G	0.0487086	0.0159	0.14009	0	0	0	-0.119	0.0259126	0	0.6136	0.293495	0.0803405	2.4334	2.19722	0.333333	22.5962	0	1	0	0.228445	1.9514	1	2.5	19	1	193	18	0.428307
89	2013	G	0.152324	0.0545	0.340186	0	0	0	-0.0414444	0.088907	0	0.613	0.341296	0.0781861	2.0224	2.19722	0.333333	22.7137	0	1	0	0	1.20285	1	2.6	14	1	158	17	0.491404
89	2014	G	0.124215	0.0431	0.282594	0	0	0	-0.351	0.0703099	0	0.613	0.376038	0.0711118	2.0957	2.19722	0.333333	23.0069	0	0	0	0.195689	1.26784	1	3.5	6	1	120	17	0.0930431
89	2015	G	0.191171	0.0653	0.438198	0	0	0	-0.0422222	0.114622	0	0.5697	0.142207	0.0989468	7.0412	2.19722	0.333333	23.5407	0	1	0	0	1.70845	1	3.4	9	1	169	16	0.153939
89	2016	G	0.292409	0.1136	0.595337	0	0	0	-0.0311111	0.199403	0	0.5697	0.141008	0.0913975	6.7954	2.19722	0.333333	23.5209	0	0	0	0.088006	2.26069	0	3.6	16	1	123	14	0.350998
89	2017	G	0.344862	0.1527	0.622275	0	0	0	-0.160333	0.268036	0	0.5697	0.144605	0.0825812	6.9576	2.19722	0.333333	23.6048	0	1	0	0	1.06711	1	2.5	19	1	42	16	0.531501
89	2018	G	0.315799	0.1273	0.627283	0	0	0	-0.165222	0.223451	0	0.5697	0.13351	0.0783915	6.7098	2.19722	0.333333	23.4943	0	0	1	0.212653	1.78932	0	3	17	1	38	16	0.539499
90	2008	E	0.290508	0.0734	0.62144	0	0	0	-0.08074	0.201926		0.3635	0.613565	-0.174371	1.1632	2.30259	0.4	20.9809	0	1	0	0	0.900474	1	2.6	3	0	21	20	0.303635
90	2009	E	0.384568	0.1161	0.729822	0	0	0	-0.132686	0.319395		0.3635	0.552343	-0.00148413	1.9348	1.94591	0.428571	22.4201	0	1	0	0	1.45716	1	2.6	0	0	30	16	0.354605
90	2010	E	0.298703	0.0807	0.54103	0	0	0	-0.123429	0.222008		0.3635	0.539683	-0.0125087	1.2284	1.94591	0.428571	22.4134	0	1	0	0	1.06987	1	2.5	3	0	20	17	0.364479
90	2011	E	0.229606	0.0559	0.441684	0	0	0	-0.0375667	0.153783		0.3635	0.590704	0.0192812	1.3711	1.79176	0.5	21.8636	0	1	0	0	1.00775	1	2.5	6	0	40	19	0.314627
90	2012	E	0.144803	0.0318	0.316458	0	0	0	-0.0347429	0.0874828		0.3635	0.624482	0.0758563	1.3039	1.94591	0.428571	22.0615	0	1	0	0	1.06891	1	2.5	1	0	104	19	0.29135
90	2013	E	0.0954826	0.0198	0.21735	0	0	0	-0.102629	0.0544704		0.3635	0.655718	0.0564509	1.4161	1.94591	0.428571	22.0351	0	1	0	0	1.03492	1	2.4	2	0	83	21	0.274337
90	2014	E	0.390565	0.1365	0.579323	0	0	0	-0.0521143	0.375516		0.3635	0.664769	0.0318501	1.7479	1.94591	0.428571	22.7547	0	1	0	0	1.35623	1	2.4	7	0	374	21	0.270499
90	2015	E	0.438836	0.1652	0.777891	0	0	0	-0.0267429	0.417488		0.3957	0.625577	-0.121515	1.8698	1.94591	0.428571	23.4017	0	1	0	0	1.32628	1	2.5	8	0	237	23	0.304099
90	2016	E	0.404829	0.1448	0.732554	0	0	0	-0.0534857	0.365934		0.3957	0.671569	-0.0378982	1.5635	1.94591	0.428571	23.1717	0	1	0	0	1.17526	1	2.5	13	0	153	24	0.266363
90	2017	E	0.404672	0.1447	0.73234	0	0	0	-0.0328	0.365681		0.3957	0.74455	-0.0610349	1.3444	1.94591	0.428571	23.2103	0	1	0	0	1.13613	1	2.5	5	0	124	24	0.207872
90	2018	E	0.408393	0.1468	0.738567	0	0	0	-0.0337143	0.370988		0.3957	0.724716	-0.0155246	1.2014	1.94591	0.428571	22.6121	0	1	0	0	0.933024	1	2.41	4	0	26	24	0.229604
96	2008	H	0.129486	0.048	0.273142	0	0	0	-0.0516923	0.0742345	0	0.6466	0.077058	0.0574221	16.1461	2.56495	0.384615	21.3929	0	1	0	0.20956	1.11142	1	2.6	0	0	24	19	0.637703
96	2009	H	0.144648	0.0504	0.327955	0	0	0	-0.0549818	0.0834852	0	0.6037	0.102602	0.0127764	14.6696	2.3979	0.363636	22.1362	0	1	0	0.196435	2.29559	1	2.6	0	0	17	19	0.543437
96	2010	H	0.128778	0.0438	0.31089	0	0	0	-0.191345	0.0725526	0	0.6037	0.081225	-0.0154783	15.9881	2.3979	0.363636	21.9717	0	1	0	0.183645	1.90852	1	2.5	0	0	41	21	0.561379
96	2011	H	0.111474	0.0372	0.282188	0	0	0	-0.158073	0.06162		0.6037	0.088711	-0.0211741	9.4093	2.3979	0.363636	21.5149	0	1	0	0.183645	1.19147	1	2.5	0	0	37	22	0.569312
96	2012	F	0.0813527	0.0265	0.201244	0	0	0	-0.134509	0.043896	0	0.6037	0.09312	0.0120488	8.1071	2.3979	0.363636	21.4301	0	1	0	0.183645	1.10829	1	2.5	0	0	116	22	0.568316
96	2013	F	0.0869917	0.028	0.221839	0	0	0	-0.0765818	0.0471222	0	0.5942	0.092549	0.0182061	11.1658	2.3979	0.363636	21.7523	0	1	0	0.188048	1.43723	1	2.4	0	0	246	20	0.571973
96	2014	F	0.226389	0.0822	0.481874	0	0	0	-0.0506182	0.142684	0	0.5761	0.104035	0.0111827	19.2877	2.3979	0.363636	22.154	0	1	0	0.196435	2.09062	1	2.4	0	0	196	17	0.575855
96	2015	F	0.120888	0.0375	0.288568	0	0	0	-0.0902182	0.0676773	0	0.5541	0.09743	0.0259897	29.5024	2.3979	0.363636	22.926	0	1	0	0.20663	4.06816	1	2.5	1	0	189	17	0.57379
96	2016	F	0.291688	0.1149	0.531521	0	0	0	-0.0438545	0.206878	0	0.5554	0.100316	-0.018717	35.3604	2.3979	0.363636	22.7792	0	1	0	0.206028	3.1939	1	2.5	0	0	97	20	0.602401
96	2017	F	0.359005	0.1483	0.719398	0	0	0	-0.0279273	0.267015	0	0.5554	0.08292	0.0320053	22.9298	2.3979	0.363636	22.6663	0	1	0	0.206028	2.73497	1	2.5	1	0	19	20	0.602572
96	2018	F	0.418795	0.1862	0.872885	0	0	0	-0.02535	0.335254	0	0.5554	0.077367	0.0295087	22.0824	2.3979	0.363636	22.3092	0	1	0	0.206028	1.87167	1	2.41	0	0	15	19	0.607786
99	2008	F	0.0488221	0.0132	0.117046	0	0	0	-0.01408	0.0282172	0	0.4678	0.378659	0.0607444	2.1311	2.70805	0.333333	21.2748	1	1	0	0	0.958888	1	2.4	0	1	50	15	0.484807
99	2009	F	0.0735179	0.0186	0.189408	0	0	0	-0.01984	0.0398714	0	0.4665	0.391922	0.05616	3.4787	2.70805	0.333333	22.1085	1	0	0	0.00297	2.78098	0	4.4	4	1	31	14	0.367184
99	2010	F	0.0776045	0.0197	0.198645	0	0	0	-0.0308267	0.0422294	0	0.4665	0.356164	0.11931	5.0053	2.70805	0.333333	22.4782	1	1	0	0.194004	0.996594	1	2.4	6	1	123	13	0.568858
99	2011	F	0.151968	0.0423	0.313444	0	0	0	-0.357227	0.0904233	0	0.4678	0.3603	0.0733519	3.4557	2.70805	0.333333	22.038	1	1	0	0	2.21693	1	3	8	1	240	14	0.607907
99	2012	G	0.0743923	0.0189	0.187162	0	0	0	-0.0420267	0.0405145	0	0.4665	0.435512	0.0579936	2.738	2.70805	0.333333	22.0956	1	1	0	0	1.87227	1	2.5	6	1	179	13	0.467971
99	2013	G	0.122734	0.0298	0.262001	0	0	0	-0.0181333	0.0706496	0	0.4218	0.360138	0.0790772	3.1315	2.70805	0.333333	22.2898	1	1	1	0	1.03163	1	2.6	3	1	206	9	0.0695121
99	2014	G	0.298273	0.0836	0.564712	0	0	0	-0.0798933	0.211485	0	0.3953	0.388661	0.0596978	3.928	2.70805	0.333333	22.8435	1	0	0	0.232396	1.84214	0	4.3	5	1	251	13	0.269717
99	2015	G	0.135061	0.032	0.305867	0	0	0	-0.02912	0.0828372	0	0.3863	0.432835	0.0661342	3.4883	2.70805	0.333333	22.9158	1	0	0	0.088006	1.44019	0	3.9	5	1	380	11	0.340608
99	2016	G	0.218743	0.0571	0.446133	0	0	0	-0.0318769	0.147813	0	0.3863	0.412218	0.0593834	2.99	2.63906	0.357143	22.683	1	1	1	0	1.1197	0	1.4	10	1	235	12	0.206007
99	2017	G	0.250958	0.0672	0.539775	0	0	0	-0.03904	0.173958	0	0.3863	0.455037	-0.013247	2.143	2.70805	0.333333	22.422	1	1	0	0	1.23264	1	3.1	3	1	169	12	0.582946
99	2018	G	0.214726	0.056	0.451091	0	0	0	-0.03904	0.144965	0	0.3863	0.434482	0.0412475	1.8632	2.70805	0.333333	21.9524	1	1	0	0.299058	1.93103	0	1.3	3	1	57	12	0.396922
151	2008	H	0.0399758	0.0106	0.0996082	0	0	0	-0.0117778	0.0212937	0	0.4978	0.224753	0.0239513	3.7615	2.19722	0.333333	20.7756	1	1	0	0	1.08229	0	1.8	0	0	13	14	0.556955
151	2009	H	0.0988635	0.0273	0.251334	0	0	0	-0.0303333	0.0548413	0	0.4978	0.197865	0.0077259	9.8107	2.19722	0.333333	21.8648	1	1	0	0	2.20198	0	1.4	0	0	35	13	0.555469
151	2010	H	0.0751676	0.0195	0.1771	0	0	0	-0.00866667	0.040549	0	0.4809	0.190006	-0.120088	12.1333	2.19722	0.333333	22.017	1	1	0	0	3.28812	0	1.4	2	0	121	15	0.560093
151	2011	H	0.0476299	0.012	0.129403	0	0	0	-0.0292222	0.0249532	0	0.4809	0.272902	0.131296	6.1958	2.19722	0.333333	21.6576	1	1	0	0	2.27933	0	1.4	0	0	104	16	0.509084
151	2012	F	0.0531254	0.014	0.143229	0	0	0	-0.0148889	0.0279497	0	0.5009	0.45525	0.23247	3.2597	2.19722	0.333333	21.4315	1	1	0	0	1.60706	0	1.3	0	0	103	16	0.399994
151	2013	F	0.0885642	0.0241	0.222773	0	0	0	-0.346667	0.0481134	0	0.5009	0.606677	0.208322	2.1563	2.19722	0.333333	21.4937	1	1	0	0	1.42726	0	1.2	0	0	113	18	0.303604
151	2014	F	0.167274	0.047	0.376605	0	0	0	-0.0781111	0.0984912	0	0.4772	0.656582	0.220557	3.232	2.19722	0.333333	22.4465	1	1	0	0	2.41892	0	1.3	0	0	188	20	0.274458
151	2015	F	0.102232	0.0258	0.242144	0	0	0	-0.176111	0.0563319	0	0.458	0.579701	-0.121515	4.3023	2.19722	0.333333	22.702	1	1	0	0	3.3182	0	1.4	0	0	220	19	0.328685
151	2016	F	0.0816476	0.0204	0.176252	0	0	0	-0.087975	0.0445415	0	0.458	0.517535	-0.143628	4.8014	2.07944	0.375	22.4808	1	1	0	0	3.08957	0	1.4	0	0	62	19	0.372143
151	2017	F	0.0839027	0.0209	0.196145	0	0	0	-0.372667	0.0456332	0	0.458	0.54077	0.0503046	3.6094	2.19722	0.333333	22.0162	1	1	0	0	2.10775	0	1.4	2	0	28	18	0.35997
151	2018	F	0.0738218	0.0181	0.186755	0	0	0	-0.137556	0.0395197	0	0.458	0.536344	-0.118369	2.7435	2.19722	0.333333	21.8321	1	1	0	0	1.84747	0	1.4	0	0	54	13	0.365106
153	2008	C	0.393314	0.1269	0.652518	0	0	0	-0.141	0.860339		0.1475	0.438817	0.0427457	2.1069	2.19722	0.333333	20.5882	0	0	0	0	1.1299	1	3.9	1	0	16	24	0.393989
153	2009	C	0.475109	0.1608	0.863043	0	0	0	-0.178667	0.917289		0.1475	0.436987	0.0268817	3.4704	2.19722	0.333333	21.3978	0	0	0	0	1.87515	1	3.9	3	0	30	22	0.395531
155	2008	C	0.0990905	0.0345	0.238696	0	0	0	-0.0414	0.0543393	0	0.6349	0.351958	0.11103	2.8644	1.60944	0.4	21.7105	0	0	0	0	1.12112	0	4.6	1	0	42	13	0.440178
155	2009	C	0.0379006	0.0126	0.112807	0	0	0	-0.01512	0.0198456	0	0.6349	0.396789	0.111347	3.0034	1.60944	0.4	22.161	0	0	0	0	1.70599	0	4.3	2	0	17	10	0.420845
155	2010	C	0.0741273	0.0252	0.187545	0	0	0	-0.02928	0.0396913	0	0.6349	0.495575	-0.00413127	1.5059	1.60944	0.4	21.9113	0	0	0	0	1.46676	0	4.1	0	0	47	11	0.349742
155	2011	C	0.0585327	0.0196	0.154806	0	0	0	-0.12096	0.030871	0	0.6349	0.523088	0.0517279	0.9114	1.60944	0.4	21.4245	0	0	0	0	1.17141	0	4.2	0	0	162	11	0.314494
155	2012	C	0.131864	0.0485	0.256137	0	0	0	-0.03984	0.07639	0	0.6349	0.536233	0.119035	1.1684	1.60944	0.4	21.3495	0	0	0	0	1.12916	0	4	0	0	152	13	0.312777
156	2016	R	0.507971	0.3355	0.801255	0	0	0	-0.02665	0.801673	0	0.4185	0.279278	0.105844	4.951	2.48491	0.416667	23.9686	0	1	0	0.208412	1.76854	1	2.9	3	0	337	18	0.476424
156	2017	R	0.509745	0.3053	0.816652	0	0	0	-0.03773	0.72951	0	0.4185	0.280398	0.0876259	3.4934	2.30259	0.4	23.5169	0	1	0	0.145956	1.28667	1	2.7	3	0	140	20	0.475902
156	2018	R	0.503579	0.2719	0.852968	0	0	0	-0.02695	0.649701	0	0.4185	0.27721	0.0808832	2.7774	2.30259	0.4	23.1539	0	1	0	0.145956	1.04367	1	2.6	0	0	79	17	0.480474
157	2008	C	0.485713	0.1964	0.847702	0	0	0	-0.224457	0.469183		0.4186	0.771943	0.0135741	1.7353	1.94591	0.555556	23.5568	0	0	0	0.168701	1.30167	0	4.2	41	0	394	27	0.026564
157	2009	C	0.651082	0.3	1.14642	0	0	0	0	0.833		0.2499	0.77615	0.0393136	2.186	1.94591	0.555556	24.4964	0	0	0	0	1.52042	0	4.1	34	0	357	25	0.0809374
157	2010	C	0.641245	0.3594	1.13891	0	0	0	-0.420229	0.466611		0.1677	0.563865	0.00865427	2.699	1.94591	0.571429	25.1297	0	0	0	0	1.62394	0	4.2	30	0	1020	25	0.309138
157	2011	C	0.638583	0.3642	1.13018	0	0	0	-0.0308571	0.444536		0.1619	0.502181	0.0292426	2.7154	1.94591	0.571429	24.8052	0	0	0	0	1.2687	0	4.2	40	0	1715	24	0.356796
158	2008	C	0.196595	0.0695	0.410158	0	0	0	-0.0772222	0.138584	0	0.5015	0.484158	0.018466	1.6409	2.19722	0.333333	21.4682	0	1	0	0	0.988617	1	4	1	0	19	17	0.349067
158	2009	C	0.0851491	0.0231	0.210861	0	0	0	-0.0256667	0.0460618	0	0.5015	0.455477	0.00579496	3.0806	2.19722	0.333333	22.6253	0	1	0	0	2.02392	1	3.9	0	0	44	17	0.405222
158	2010	C	0.147643	0.0407	0.351309	0	0	0	-0.111111	0.0846858	0	0.4806	0.49943	0.00906601	2.2457	2.19722	0.333333	22.2908	0	1	0	0	1.51051	1	3.9	0	0	55	18	0.371903
158	2011	C	0.0979608	0.0259	0.229284	0	0	0	-0.00611111	0.053891	0	0.4806	0.543603	-0.0339689	1.7128	2.19722	0.333333	21.777	0	1	0	0	1.08569	1	3.8	0	0	43	19	0.355206
158	2012	C	0.116609	0.0312	0.286921	0	0	0	-0.0625556	0.0649189	0	0.4806	0.575353	-0.0211956	1.6474	2.19722	0.333333	21.614	0	1	0	0	1.00162	1	3.7	0	0	75	19	0.327333
158	2013	C	0.14116	0.0388	0.330733	0	0	0	-0.0901111	0.0807324	0	0.4806	0.576942	-0.00954192	1.8626	2.19722	0.333333	21.8139	0	1	0	0	1.09244	1	3.7	0	0	40	21	0.326886
158	2014	C	0.170874	0.0486	0.382693	0	0	0	-0.0354444	0.101124	0	0.4806	0.554528	0.0215005	2.7284	2.19722	0.333333	22.6539	0	1	0	0	1.79596	1	3.6	0	0	162	20	0.341732
158	2015	C	0.590089	0.3543	0.959957	0.181818	1	1	0.0587636	0.771098	0.666667	0.2732	0.503495	-0.0446998	3.9621	2.3979	0.363636	23.9765	0	1	0	0	2.05624	1	3.6	1	0	317	20	0.248049
158	2016	C	0.595973	0.3549	1.01904	0.272727	1	1	0.102655	0.769794	1	0.2732	0.551411	0.0340964	2.646	2.3979	0.363636	23.4891	0	1	0	0	1.47741	1	3.7	10	0	136	18	0.220133
158	2017	C	0.615189	0.3504	1.07293	0.363636	1	1	0.2684	0.77968	0.5	0.2732	0.52987	0.0299306	2.5129	2.3979	0.363636	23.2977	0	1	0	0	1.34145	1	3.7	4	0	159	15	0.233507
158	2018	C	0.584641	0.357	0.948574	0.375	1	1	0.285714	0.771709	0.4	0.2755	0.569219	0.0613537	1.7786	2.3979	0.363636	22.8783	0	1	0	0	1.17617	1	3.3	3	0	43	12	0.217664
301	2008	M	0.113919	0.0248	0.253367	0	0	0	-0.0275556	0.0675933		0.3669	0.353383	-0.0797705	2.7046	2.19722	0.333333	22.1444	0	1	0	0	1.32221	1	3.3	3	1	51	17	0.426622
301	2009	M	0.220587	0.0553	0.379151	0	0	0	-0.0614444	0.150722	0	0.3669	0.359717	0.0514714	4.317	2.19722	0.333333	22.8666	0	1	0	0	2.56072	1	3.2	6	1	105	17	0.330744
301	2010	M	0.145074	0.0327	0.289486	0	0	0	-0.0528	0.0891251		0.3669	0.319968	-0.00481214	3.9708	2.19722	0.444444	22.5499	0	1	0	0	1.98008	1	3.2	3	1	39	18	0.464436
301	2011	M	0.0810599	0.0168	0.191772	0	0	0	-0.0422222	0.045789	0	0.3669	0.265155	0.0849705	3.169	2.19722	0.444444	21.968	0	1	0	0	1.26211	1	3.2	0	1	110	18	0.506225
301	2012	D	0.0829295	0.0172	0.194657	0	0	0	-0.0915556	0.0468793	0	0.3669	0.247966	0.136162	3.4345	2.19722	0.444444	22.0488	0	1	0	0	1.29864	1	3.1	0	1	136	19	0.501542
301	2013	D	0.0609968	0.0123	0.139884	0	0	0	-0.128587	0.0335241	0	0.3669	0.191626	0.0440524	4.6703	2.07944	0.375	22.0901	0	1	0	0	1.26145	1	3	0	1	142	18	0.556353
301	2014	D	0.0737309	0.0147	0.180383	0	0	0	-0.244114	0.0400654	0	0.3669	0.215455	-0.0313402	5.4988	1.94591	0.428571	22.5519	0	1	0	0	1.77687	1	3	1	1	118	18	0.504032
301	2015	D	0.0927973	0.0191	0.225983	0	0	0	-0.117143	0.0510013	0	0.3745	0.264526	0.0504528	5.0217	1.94591	0.428571	22.7816	0	1	0	0	2.04126	1	3	1	1	291	19	0.473267
301	2016	D	0.0665793	0.0134	0.184039	0	0	0	-0.0357714	0.050547	0	0.2651	0.302185	0.172226	3.4253	1.94591	0.428571	22.5978	0	1	0	0	1.61416	1	3	0	1	228	23	0.483382
338	2010	C	0.607578	0.3867	1.07035	0.0555556	1	1	0.0233611	0.435221	0.5	0.1683	0.551952	0.166846	4.3137	2.70805	0.333333	25.1921	0	1	0	0	1.50804	1	3.4	35	0	769	21	0.268576
338	2011	C	0.59064	0.3584	1.01412	0.111111	1	1	0.0608667	0.469587	1	0.1683	0.530377	0.0967215	3.0468	2.70805	0.333333	24.6837	0	1	1	0	1.15892	1	3.4	28	0	613	17	0.285124
338	2012	C	0.578836	0.3509	0.977925	0.166667	1	1	0.116633	0.479624	0.428571	0.1683	0.526552	0.0415584	2.5324	2.70805	0.333333	24.6473	0	1	1	0	1.12011	1	3.3	32	0	645	17	0.263163
338	2013	C	0.581008	0.3517	0.98515	0.166667	1	1	0.116317	0.478533	0	0.1683	0.562831	0.0734625	2.1918	2.70805	0.333333	24.3605	0	1	1	0	1.02264	1	3.2	28	0	761	22	0.252723
338	2014	C	0.577175	0.3372	0.969835	0.222222	1	1	0.184539	0.49911	0	0.1683	0.660711	0.0927794	1.7689	2.70805	0.333333	24.7226	0	1	1	0	1.05956	1	3.3	16	0	541	21	0.0584557
338	2015	C	0.592657	0.3392	1.06177	0	0	0	-0.206877	0.496167		0.1683	0.636761	0.0589684	1.5901	2.56495	0.384615	24.3772	0	1	1	0.05049	0.985881	1	3.4	6	0	656	24	0.0603799
338	2016	C	0.586379	0.3222	1.04462	0.0769231	1	0	-0.0612461	0.522346	0	0.1683	0.728267	0.0503104	1.2308	2.56495	0.384615	24.4078	0	1	1	0.05049	0.984405	1	3.5	8	0	626	25	-0.140256
338	2017	C	0.565464	0.3102	0.942128	0	0	0	-0.109821	0.566409		0.1757	0.702829	0.0857334	1.641	2.63906	0.357143	24.9234	0	1	1	0.05049	1.02943	1	3.4	20	0	985	24	-0.0911224
338	2018	C	0.542186	0.3367	0.907348	0	0	0	-0.02912	0.548857	0	0.1848	0.696705	0.108447	1.5972	2.70805	0.333333	24.8436	0	1	1	0.05274	0.998213	1	3.35	32	0	398	24	-0.061013
400	2013	C	0.499987	0.1918	0.693134	0	0	0	-0.0324	0.98968	0	0.1938	0.539619	0.0979266	4.1385	2.07944	0.375	23.4504	1	0	0	0	2.11494	0	3.1	21	0	539	19	0.327706
400	2014	C	0.213098	0.0566	0.36941	0	0	0	-0.182444	0.137981	0	0.4102	0.422345	-0.0193018	5.0318	2.19722	0.333333	23.7422	1	0	0	0	1.77771	0	3	22	0	785	18	0.413811
400	2015	C	0.311639	0.1004	0.536332	0	0	0	-0.0501111	0.245177	0	0.4095	0.449712	0.0403054	4.0134	2.19722	0.333333	23.6984	1	0	0	0	1.74499	0	3	18	0	947	19	0.390673
400	2016	C	0.325148	0.1079	0.55795	0	0	0	-0.113889	0.261386	0	0.4128	0.472021	0.0871988	3.5976	2.19722	0.333333	23.6302	1	0	0	0	1.54982	0	3	19	0	364	17	0.373086
400	2017	C	0.301247	0.0937	0.568307	0	0	0	-0.187667	0.226986	0	0.4128	0.469273	-0.0022825	2.958	2.19722	0.333333	23.311	1	0	0	0	1.338	0	2.8	37	0	93	14	0.367069
400	2018	C	0.2714	0.0812	0.499142	0	0	0	-0.122889	0.196705	0	0.4128	0.426969	0.0317791	2.5757	2.19722	0.333333	22.9165	1	0	0	0	1.04191	0	3.02	8	0	33	15	0.384209
401	2008	C	0.366098	0.1558	0.552518	0	0	0	-0.173111	0.38205	0	0.4078	0.504574	0.0493993	1.9336	2.19722	0.333333	23.2087	0	1	0	0	1.20775	1	4	38	0	308	20	0.357192
401	2009	C	0.349446	0.1433	0.533946	0	0	0	-0.159222	0.351398	0	0.4078	0.643191	0.0911378	1.6941	2.19722	0.333333	23.8763	0	1	0	0	1.72529	1	3.9	40	0	453	20	0.239499
401	2010	C	0.284194	0.1091	0.458279	0	0	0	-0.034	0.263399	0	0.4142	0.692911	0.0561595	1.5745	2.19722	0.333333	24.0787	0	1	0	0.04142	1.63993	1	3.9	44	0	942	20	0.202101
401	2011	C	0.42821	0.187	0.766545	0	0	0	-0.0742222	0.501609	0	0.3728	0.654412	0.0371482	1.1853	2.07944	0.285714	23.7298	0	1	0	0.03728	1.18531	1	3.8	36	0	1462	19	0.217035
401	2012	C	0.324463	0.1316	0.596014	0	0	0	-0.122444	0.340668	0	0.3863	0.677956	0.0230358	0.9348	2.19722	0.333333	23.6462	0	1	0	0.03863	1.11336	1	3.7	39	0	1291	19	0.191632
401	2013	C	0.367104	0.1567	0.665917	0	0	0	-0.200889	0.405643	0	0.3863	0.677456	0.0281982	0.7934	2.19722	0.333333	23.1592	0	1	0	0.03863	0.948378	1	3.7	20	0	980	17	0.178061
401	2014	C	0.64279	0.3667	1.2057	0	0	0	-0.0226667	0.949262	0	0.3863	0.694987	0.0511522	0.7149	2.19722	0.333333	23.5919	0	1	0	0.03863	1.08526	1	3.6	21	0	935	16	0.162433
401	2015	C	0.61513	0.3041	1.1697	0	0	0	-0.08055	0.811366	0	0.3748	0.725467	0.0222205	0.3157	2.07944	0.375	23.4103	0	1	0	0.03748	1.08125	1	3.6	11	0	741	16	0.141762
401	2016	C	0.367794	0.1531	0.664363	0	0	0	-0.214444	0.510333	0	0.3	0.730765	0.0648816	0.5611	2.19722	0.333333	23.4981	0	1	0	0.225865	1.11732	1	3.7	16	0	667	17	0.139005
401	2018	C	0.226062	0.06	0.49534	0	0	0	-0.0415556	0.162162	0	0.37	0.615594	0.105343	1.0151	2.19722	0.333333	23.5376	0	1	0	0.264414	0.884719	1	3.3	13	0	314	20	0.130773
402	2008	J	0.470903	0.1623	0.663761	0	0	0	-0.180333	0.611299		0.2655	0.461092	-0.186443	2.0821	2.19722	0.333333	23.6615	0	1	0	0	1.10926	0	1.8	28	0	132	16	0.404406
402	2009	J	0.420316	0.114	0.611199	0	0	0	-0.126667	0.429379		0.2655	0.623564	-0.0370831	1.7579	2.19722	0.333333	24.1277	0	1	0	0	1.32283	0	1.4	26	0	248	18	0.29719
402	2010	J	0.371776	0.0801	0.6497	0	0	0	-0.0451111	0.301695	0	0.2655	0.681675	-0.0458035	1.3343	2.19722	0.333333	23.7194	0	1	0	0	1.05105	0	1.4	23	0	347	18	0.260523
402	2011	J	0.424071	0.1166	0.61517	0	0	0	-0.0336667	0.439171	0	0.2655	0.690309	-0.0372635	1.1043	2.19722	0.333333	23.6309	0	1	0	0	0.99696	0	1.4	25	0	628	19	0.252643
402	2012	K	0.443558	0.1223	0.697452	0	0	0	-0.132667	0.46064	0	0.2655	0.699479	-0.027501	1.2785	2.19722	0.333333	23.7404	0	1	0	0	0.991255	0	1.3	21	0	986	19	0.237456
402	2013	K	0.383239	0.0925	0.571356	0	0	0	-0.0688889	0.348399	0	0.2655	0.678514	-0.0382007	1.3987	2.19722	0.333333	23.4853	0	1	0	0	0.886732	0	1.2	17	0	412	18	0.244384
402	2014	K	0.495591	0.2417	0.688731	0	0	0	-0.0597778	0.828307	0	0.2918	0.693987	-0.00366696	1.5055	2.19722	0.333333	24.3302	0	1	0	0	1.11464	0	1.3	14	0	986	15	0.228202
402	2015	K	0.5047	0.2989	0.72267	0	0	0	-0.174333	0.990391	0	0.3018	0.72555	-0.121515	1.3881	2.19722	0.333333	24.2631	0	1	0	0	1.05162	0	1.4	8	0	862	17	0.200894
402	2016	K	0.506977	0.3434	0.730229	0	0	0	-0.0323167	0.942632	0	0.3237	0.724098	0.151423	1.3042	1.94591	0.428571	24.1503	0	1	0	0	0.996939	0	1.4	10	0	667	16	0.205558
402	2017	K	0.50601	0.3557	0.726302	0	0	0	-0.111222	0.910318	0	0.3238	0.730814	-0.0579347	1.3066	2.19722	0.333333	24.226	0	1	0	0	0.996014	0	1.4	17	0	424	15	0.196826
402	2018	K	0.512198	0.3434	0.761863	0	0	0	-0.190444	0.998253	0	0.3428	0.749551	-0.0607913	1.1175	2.19722	0.333333	23.6807	0	1	0	0	0.879203	0	1.4	10	0	261	17	0.181146
404	2008	C	0.0980983	0.0274	0.235688	0	0	0	-0.0304444	0.0915775	0	0.2992	0.673729	0.0353214	2.1146	2.19722	0.333333	20.801	0	0	0	0.207525	1.116	0	3.4	2	0	51	20	0.170095
404	2009	C	0.184411	0.0572	0.373637	0	0	0	-0.0635556	0.191176	0	0.2992	0.688138	0.0374845	2.4081	2.19722	0.333333	21.7334	0	0	0	0.203793	1.49537	0	3.4	2	0	33	22	0.160402
404	2010	C	0.228582	0.0593	0.44536	0	0	0	-0.0683333	0.198195	0	0.2992	0.752424	0.0367072	2.0072	2.19722	0.333333	21.8052	0	0	0	0.209049	1.40211	0	3.3	8	0	104	19	0.0993004
404	2011	C	0.344753	0.1044	0.592245	0	0	0	-0.0271111	0.34893	0	0.2992	0.776426	0.0374417	1.6121	2.19722	0.333333	21.0932	0	0	0	0.162516	1.08392	0	3	4	0	190	16	0.101431
404	2012	C	0.143283	0.0318	0.312679	0	0	0	-0.0142222	0.106283	0	0.2992	0.763796	0.0591013	1.6771	2.19722	0.333333	21.3611	0	0	0	0.162516	1.11489	0	3	5	0	326	16	0.100545
404	2013	C	0.498626	0.1847	0.95388	0	0	0	-0.190778	0.641097	0	0.2881	0.609224	0.00150007	1.9763	2.19722	0.333333	21.9592	0	0	0	0.165161	1.08694	0	3.2	11	0	258	16	0.239646
404	2014	C	0.116873	0.026	0.233305	0	0	0	-0.134889	0.0902464	0	0.2881	0.591573	0.122724	2.1892	2.19722	0.333333	22.2322	0	0	0	0.165161	1.24418	0	3.3	3	0	143	16	0.244957
404	2015	C	0.168839	0.0343	0.353881	0	0	0	-0.126333	0.119056	0	0.2881	0.574696	0.104088	2.2397	2.19722	0.333333	22.3782	0	0	0	0.165161	1.28762	0	3.4	2	0	241	15	0.252694
404	2016	C	0.339469	0.0856	0.666302	0	0	0	-0.0994444	0.260024	0	0.3292	0.598875	0.0241237	2.0564	2.19722	0.333333	22.4454	0	0	0	0.165161	1.28866	0	3.4	9	0	160	14	0.24325
404	2017	C	0.213733	0.0475	0.370239	0	0	0	-0.0664875	0.164076	0	0.2895	0.602868	-0.0162581	1.6672	2.07944	0.375	22.1998	0	0	0	0.164836	1.0414	0	3.3	7	0	105	16	0.247567
404	2018	C	0.290444	0.0756	0.465746	0	0	0	-0.0726667	0.221636		0.3411	0.582463	0.0170742	1.5966	2.19722	0.333333	21.7115	0	0	0	0.162586	0.848913	0	3.44	1	0	48	17	0.236646
411	2008	H	0.0212741	0.0065	0.0598143	0	0	0	-0.00722222	0.0280777	0	0.2315	0.808319	0.0830149	3.3427	2.19722	0.333333	20.5392	1	1	0	0.22726	1.31825	1	3.5	0	0	44	17	0.0640034
411	2009	H	0.0638798	0.0199	0.166134	0	0	0	-0.170778	0.0859611	0	0.2315	0.812174	0.0232361	3.5442	2.19722	0.333333	21.1259	1	1	0	0.206939	1.60992	1	3.3	0	0	36	17	0.0690269
411	2010	H	0.0649258	0.0202	0.166043	0	0	0	-0.207333	0.087257	0	0.2315	0.81415	0.0369582	3.5972	2.19722	0.333333	21.4884	1	1	0	0.201514	1.67307	1	3.2	5	0	81	19	0.0700968
411	2011	H	0.0252215	0.008	0.0698501	0	0	0	-0.133444	0.0263499	0	0.2315	0.750787	-0.0219207	3.5167	2.19722	0.333333	21.4287	1	1	0	0.201514	1.29558	1	3.1	7	0	158	16	0.0818951
411	2013	F	0.156006	0.0549	0.291467	0	0	0	-0.0223333	0.195513	0	0.2808	0.740446	0.0157831	3.4645	2.19722	0.333333	21.5141	1	1	0	0.201514	1.19641	1	3	1	0	88	19	0.0809512
411	2015	F	0.112697	0.0369	0.226807	0	0	0	-0.254889	0.13141		0.2808	0.752556	0.0154019	3.6924	2.19722	0.333333	22.4309	1	1	0	0.201514	1.65275	1	2.9	2	0	195	15	0.0827977
411	2016	F	0.126174	0.042	0.247558	0	0	0	-0.110667	0.158133		0.2656	0.757153	0.0202556	3.446	2.19722	0.333333	22.246	1	1	0	0.163296	1.41304	1	2.9	1	0	64	17	0.0825583
411	2017	F	0.278346	0.113	0.499887	0	0	0	-0.0405	0.206808	0	0.5464	0.790254	0.0174448	2.8132	2.19722	0.333333	22.1411	0	1	0	0	1.24458	1	2.7	1	0	41	16	0.0616199
411	2018	F	0.282308	0.1154	0.50477	0	0	0	-0.068	0.211201	0	0.5464	0.768319	0.0184947	3.0012	2.19722	0.333333	21.6873	0	1	0	0	1.05987	1	2.6	0	0	47	17	0.0727308
413	2008	C	0.161257	0.049	0.347964	0	0	0	-0.056	0.0947043	0	0.5174	0.347825	0.00843567	5.8392	1.94591	0.428571	21.1915	1	1	0	0.233096	1.89553	1	4	0	0	5	19	0.428068
413	2009	C	0.153075	0.0429	0.316367	0	0	0	-0.0538286	0.0900504	0	0.4764	0.362231	-0.0345535	14.1745	1.94591	0.428571	21.9871	0	1	0	0.092887	6.58411	1	3.9	1	0	15	20	0.41105
417	2008	H	0.396588	0.1489	0.585838	0	0	0	-0.162436	0.37478	0	0.3973	0.644616	0.196291	2.7924	2.3979	0.363636	21.8781	0	0	0	0	1.40739	1	3.9	10	0	72	19	0.174701
417	2009	H	0.402271	0.1537	0.591956	0	0	0	-0.0193333	0.386861	0	0.3973	0.645623	0.183904	3.9329	2.3979	0.363636	22.6745	0	0	0	0	2.54263	1	3.9	26	0	175	20	0.187637
417	2010	H	0.417881	0.1684	0.608618	0	0	0	-0.0181091	0.423222	0	0.3979	0.630959	0.189261	4.2329	2.3979	0.363636	22.954	0	0	0	0	2.70758	1	3.7	29	0	226	19	0.186492
417	2011	H	0.405707	0.1448	0.595641	0	0	0	-0.119891	0.394443	0	0.3671	0.565579	0.133726	3.5893	2.3979	0.363636	22.7175	0	0	0	0	1.69597	1	3.7	26	0	570	17	0.261995
417	2012	F	0.371172	0.1199	0.558123	0	0	0	-0.02717	0.326614	0	0.3671	0.539711	0.0998631	3.121	2.3979	0.363636	22.4191	0	0	0	0	1.35697	1	3.7	37	0	462	18	0.281087
417	2013	F	0.468133	0.1574	0.789091	0	0	0	-0.109964	0.495592	0	0.3176	0.540901	0.049935	2.8322	2.3979	0.363636	22.3104	0	0	0	0	1.19096	1	3.4	30	0	355	20	0.236391
417	2014	F	0.34754	0.1021	0.644236	0	0	0	-0.132	0.27805	0	0.3672	0.532677	0.0566303	2.9177	2.3979	0.363636	22.5897	0	0	0	0	1.34537	1	3.2	16	0	315	20	0.23897
417	2015	F	0.443063	0.1598	0.753421	0	0	0	-0.0667636	0.435185	0	0.3672	0.530825	0.0352456	2.9461	2.3979	0.363636	22.8662	0	0	0	0	1.55755	1	3.1	10	0	449	20	0.231803
417	2016	F	0.459251	0.1658	0.861233	0	0	0	-0.0407	0.436316	0	0.38	0.551745	0.0740277	2.4755	2.3979	0.363636	22.6299	0	0	0	0	1.28096	1	3.2	9	0	208	21	0.224624
417	2017	F	0.499607	0.1976	0.921729	0	0	0	-0.186545	0.52	0	0.38	0.572341	0.0628075	2.2244	2.3979	0.363636	22.5628	0	0	0	0	1.19549	1	2.9	15	0	173	21	0.213354
417	2018	F	0.512457	0.2051	0.956138	0	0	0	-0.0801818	0.539737	0	0.38	0.575794	0.0659035	1.8603	2.3979	0.363636	21.9402	0	0	0	0	0.897159	1	2.83	8	0	61	22	0.215012
419	2008	H	0.163081	0.0473	0.354903	0	0	0	-0.0525556	0.104116	0	0.4543	0.609326	0.0770057	1.4267	2.19722	0.333333	20.9793	0	0	0	0.190995	1.11204	0	4.2	0	0	16	23	0.208718
419	2009	H	0.161726	0.0471	0.344552	0	0	0	-0.0509625	0.103676	0	0.4543	0.717833	0.159495	1.4801	2.07944	0.375	21.671	0	0	0	0.190995	1.61884	0	4.1	2	0	45	24	0.106379
419	2010	H	0.183502	0.053	0.406922	0	0	0	-0.135	0.118356	0	0.4478	0.718966	0.102726	2.0697	2.07944	0.375	22.0315	0	0	0	0.19327	1.87909	0	4.2	15	0	225	24	0.117673
419	2011	H	0.121962	0.0352	0.281823	0	0	0	-0.0190125	0.0780315	0	0.4511	0.532363	0.0806551	2.3093	2.07944	0.375	21.6252	0	0	0	0.192115	1.22258	0	4.2	8	0	95	22	0.281681
419	2012	F	0.156585	0.0441	0.340301	0	0	0	-0.0868889	0.097761		0.4511	0.530868	0.105538	2.1967	2.19722	0.333333	21.6111	0	0	0	0.192115	1.18617	0	4.2	3	0	103	21	0.291109
419	2013	F	0.192717	0.0554	0.399148	0	0	0	-0.0218889	0.122811		0.4511	0.520257	0.0789587	2.4835	2.19722	0.333333	21.8166	0	0	0	0.192115	1.30235	0	4.2	3	0	146	20	0.300326
419	2014	F	0.19671	0.0563	0.43464	0	0	0	-0.0374444	0.124806		0.4511	0.487812	0.0471931	2.8793	2.19722	0.333333	22.0232	0	0	0	0.192115	1.45835	0	4.1	0	0	79	19	0.322101
419	2015	F	0.186946	0.0525	0.425294	0	0	0	-0.175222	0.116979		0.4488	0.487041	0.0395995	3.1711	2.19722	0.333333	22.3109	0	0	0	0.19292	1.75966	0	4.1	1	0	151	20	0.310118
419	2016	F	0.229225	0.0687	0.440744	0	0	0	-0.228889	0.154974	0	0.4433	0.475139	0.0223365	2.8296	2.19722	0.333333	22.1793	0	0	0	0.194845	1.5531	0	4.2	1	0	67	19	0.31726
419	2017	F	0.248488	0.0767	0.466198	0	0	0	-0.0735556	0.173021	0	0.4433	0.470669	0.0620437	2.5686	2.19722	0.333333	21.9171	0	0	0	0.194845	1.26437	0	4	2	0	54	20	0.318968
419	2018	F	0.238532	0.0725	0.453142	0	0	0	-0.0432222	0.163546	0	0.4433	0.394411	-0.00671557	2.0781	2.19722	0.333333	21.5198	0	0	0	0.194845	0.844584	0	3.58	0	0	12	22	0.385535
420	2008	C	0.159988	0.0213	0.351183	0	0	0	-0.0232364	0.1027	0	0.2074	0.588252	0.0575686	0.3218	2.3979	0.363636	20.5576	0	0	0	0	0.957474	0	4	0	0	26	15	0.274555
420	2009	C	0.134408	0.0174	0.295737	0	0	0	-0.170182	0.0838958	0	0.2074	0.63713	0.0257668	1.247	2.3979	0.363636	21.481	0	0	0	0	1.34786	0	4	1	0	200	16	0.221312
420	2010	C	0.475231	0.1109	0.768004	0	0	0	-0.0305556	0.521637	0	0.2126	0.686778	0.0574794	1.499	2.30259	0.3	21.8805	0	0	0	0	1.65434	0	3.8	2	0	119	14	0.187825
420	2011	C	0.302053	0.048	0.562577	0	0	0	-0.0267273	0.225776	0	0.2126	0.801884	0.00173037	0.2793	2.3979	0.363636	21.0513	0	0	0	0	1.21807	0	3.7	6	0	222	14	0.0682846
420	2012	C	0.292178	0.0441	0.582812	0	0	0	-0.0821454	0.207432	0	0.2126	0.825412	0.0175076	0.4225	2.3979	0.363636	20.8985	0	0	0	0	1.14366	0	3.7	0	0	131	18	0.0646466
420	2013	C	0.324093	0.0536	0.56278	0	0	0	-0.0185455	0.252117	0	0.2126	0.905801	-0.0350189	0.1199	2.3979	0.363636	20.9383	0	0	0	0.004262	1.21459	0	3.7	1	0	167	18	-0.0492323
420	2014	C	0.661558	0.398	1.2057	0	0	0	-0.06127	0.237712	0	0.1218	0.692103	-0.0184515	0.8124	2.30259	0.4	22.029	0	0	0	0	1.3587	0	3.4	0	0	207	18	0.225154
420	2015	C	0.62644	0.4193	1.03641	0	0	0	-0.118582	0.237712	0	0.1122	0.632747	-0.0620724	1.8207	2.3979	0.363636	22.4247	0	0	0	0.002244	1.75571	0	3.5	0	0	203	19	0.275628
420	2016	C	0.675914	0.3906	1.2281	0	0	0	-0.0336	0.371224	0	0.145	0.417175	-0.0248242	2.5565	2.3979	0.363636	22.7626	0	0	0	0.003546	1.34904	0	3.5	0	0	229	20	0.442822
420	2017	C	0.66438	0.3657	1.21557	0	0	0	-0.0401454	0.426306	0	0.1559	0.550183	0.00512354	1.0553	2.3979	0.363636	22.5427	0	0	0	0.003764	1.46275	0	3.5	0	0	222	19	0.34568
420	2018	C	0.650405	0.2954	1.08445	0	0	0	-0.054	0.655721	0	0.1937	0.591152	0.0248031	0.5389	2.3979	0.363636	22.0435	0	0	0	0.003874	1.09751	0	3.46	3	0	78	20	0.316172
421	2008	D	0.117112	0.0273	0.233675	0	0	0	-0.0303333	0.073328	0	0.3723	0.66825	0.116337	1.117	2.19722	0.333333	20.9137	0	1	0	0	1.05441	1	3.3	1	0	34	24	0.0958646
421	2009	D	0.190774	0.0453	0.399045	0	0	0	-0.0866111	0.121676	0	0.3723	0.635898	0.124779	1.7212	2.19722	0.333333	21.5562	0	1	0	0	1.3924	1	3.2	1	0	38	24	0.159608
421	2010	D	0.18384	0.0434	0.373309	0	0	0	-0.0390375	0.116573	0	0.3723	0.636461	0.150328	1.6	2.07944	0.375	21.4117	0	1	0	0	1.30482	1	3.2	0	0	117	23	0.195088
421	2011	D	0.183064	0.0424	0.413193	0.111111	1	1	0.0177778	0.141051	0	0.3006	0.621109	0.0540712	1.5077	2.19722	0.333333	21.1345	0	1	0	0	1.13715	1	3.2	0	0	77	18	0.208192
421	2012	S	0.174766	0.0404	0.401377	0.125	1	1	0.084275	0.108515	0.5	0.3723	0.54628	0.142942	2.0346	2.07944	0.375	21.2108	0	1	0	0	1.1748	1	3.1	0	0	192	17	0.256376
421	2013	S	0.1876	0.0439	0.397576	0.125	1	0	-0.0343	0.117916	0.5	0.3723	0.47894	0.0790737	2.2645	2.07944	0.375	21.1779	0	1	0	0	1.13188	1	3	0	0	87	17	0.302345
421	2014	S	0.218773	0.0516	0.52547	0.125	1	0	-0.0731125	0.138598	0.5	0.3723	0.387614	0.126482	3.3908	2.07944	0.375	21.6369	0	1	0	0	1.46743	1	3	1	0	240	25	0.376841
421	2015	D	0.176777	0.0593	0.405954	0.25	1	1	0.209725	0.109349	0.5	0.5423	0.474536	-0.0154273	2.0823	2.07944	0.375	22.4317	0	1	0	0	1.18459	1	3	4	1	206	25	0.276089
421	2016	D	0.194352	0.0647	0.466228	0.125	1	0	-0.07885	0.119307	1	0.5423	0.491874	-0.0194627	1.8608	2.07944	0.375	22.3507	0	1	0	0	1.14713	1	3	10	1	124	24	0.274412
421	2017	D	0.181233	0.0593	0.411821	0.111111	1	1	0.047	0.109349	1	0.5423	0.686656	0.239174	0.7412	2.19722	0.333333	21.9935	0	1	0	0	1.00879	1	3	4	1	68	23	0.188462
421	2018	D	0.127636	0.0397	0.290418	0.125	1	0	-0.320163	0.0732067	1	0.5423	0.697497	0.0821923	0.6654	2.07944	0.375	21.6609	0	1	0	0	0.920862	1	2.97	1	1	26	22	0.186353
423	2008	C	0.484671	0.1623	0.677739	0	0	0	-0.180333	0.70199	0	0.2312	0.234181	0.156791	12.0556	2.19722	0.333333	22.6792	1	1	0	0.100323	3.28133	1	3.7	26	0	159	25	0.524821
423	2009	C	0.502136	0.156	0.776088	0	0	0	-0.0357778	0.674157	0	0.2314	0.210992	0.260756	17.9299	2.19722	0.333333	23.5625	1	1	0	0.10041	4.82674	1	3.4	21	0	208	26	0.539648
423	2010	C	0.492332	0.1428	0.767108	0	0	0	-0.0438889	0.617113	0	0.2314	0.2169	0.176714	28.1443	2.19722	0.333333	24.2324	1	1	0	0.10041	9.45118	1	3.4	26	0	615	27	0.537075
423	2011	C	0.434311	0.0987	0.702677	0	0	0	-0.0236667	0.426534	0	0.2314	0.177752	0.16793	21.4463	2.19722	0.333333	24.0587	1	1	0	0	5.91816	1	3.4	35	0	1328	25	0.566635
423	2012	C	0.417823	0.0979	0.608557	0	0	0	-0.0622222	0.423077	0	0.2314	0.190484	0.161115	18.4554	2.19722	0.333333	23.9977	1	1	0	0	5.15156	1	3.3	38	0	1519	24	0.562497
423	2013	C	0.433464	0.1077	0.625051	0	0	0	-0.03	0.465428		0.2314	0.149746	0.147012	20.2877	2.19722	0.333333	23.9765	1	1	0	0	4.47529	1	3.2	36	0	1051	23	0.585724
423	2014	C	0.442482	0.1046	0.704227	0	0	0	-0.234556	0.452031		0.2314	0.192	0.0880848	12.9563	2.19722	0.333333	23.9171	1	1	1	0	3.45925	1	3.3	26	0	1399	23	0.560965
423	2015	C	0.441315	0.102	0.748679	0	0	0	-0.128222	0.440795		0.2314	0.177256	0.113557	16.4276	2.19722	0.333333	24.2556	1	1	1	0.137068	4.14971	1	3.4	25	0	1091	23	0.575753
423	2016	C	0.382856	0.0945	0.650962	0	0	0	-0.0555556	0.339928	0	0.278	0.157136	0.0627739	16.5963	2.19722	0.333333	24.2852	1	1	1	0.150116	3.69757	1	3.5	22	0	1980	22	0.591249
423	2017	C	0.484157	0.146	0.844109	0	0	0	-0.039	0.490097	0	0.2979	0.202369	0.141999	12.3368	2.19722	0.333333	24.3975	1	1	1	0.155688	3.38682	1	3.4	36	0	1080	19	0.562059
423	2018	C	0.515324	0.1777	0.884366	0	0	0	-0.109111	0.568458	0	0.3126	0.183198	0.0727507	8.9433	2.19722	0.333333	23.9762	1	1	1	0.00628	2.04788	1	3.35	20	0	868	18	0.571467
425	2008	C	0.479554	0.17871	0.830968	0	0	0	-0.198567	0.526982	0	0.33912	0.637826	0.0426979	3.3936	2.19722	0.333333	22.8605	0	1	0	0	2.36883	1	3.3	16	0	273	20	0.257731
425	2009	C	0.207587	0.07795	0.362177	0	0	0	-0.01305	0.133312	0	0.58472	0.707521	0.210994	3.7538	2.07944	0.375	24.1398	0	1	0	0	1.70144	1	3.2	26	0	233	20	0.189437
425	2010	C	0.337339	0.145	0.632703	0	0	0	-0.103556	0.294715	0	0.492	0.513903	0.0191821	4.882	2.19722	0.333333	24.8007	0	1	0	0	1.64722	1	3.2	26	0	438	22	0.359779
425	2011	C	0.263215	0.0983	0.526604	0	0	0	-0.0436667	0.199797	0	0.492	0.563431	-0.0584716	2.8992	2.19722	0.444444	24.102	0	1	0	0	1.2047	1	3.2	21	0	907	22	0.331715
425	2012	C	0.235097	0.0824	0.50635	0	0	0	-0.0375556	0.167276	0	0.4926	0.613681	-0.0765757	2.1057	2.19722	0.444444	23.8923	0	1	0	0	1.13747	1	3.1	13	0	668	19	0.289484
425	2013	C	0.340861	0.1289	0.604756	0	0	0	-0.0241111	0.261673	0	0.4926	0.598504	-0.00780216	1.773	2.19722	0.444444	23.4768	0	1	0	0	0.918514	1	3	9	0	389	16	0.294833
425	2014	C	0.295505	0.0956	0.571963	0	0	0	-0.155889	0.203708	0	0.4693	0.581602	0.0151005	1.9057	2.19722	0.444444	24.1534	0	1	0	0	1.25828	1	3	4	0	520	15	0.304855
425	2015	C	0.348415	0.111	0.650419	0	0	0	-0.043	0.26347	0	0.4213	0.517557	0.00252276	1.9975	2.19722	0.444444	24.1281	0	1	0	0	1.22207	1	3	7	0	740	16	0.363552
425	2016	C	0.347507	0.1123	0.645598	0	0	0	-0.104175	0.263615	0	0.426	0.534267	0.0510571	1.6241	2.07944	0.375	23.8882	0	1	0	0	1.07272	1	3	5	0	384	18	0.345448
425	2017	C	0.304866	0.0984	0.482787	0	0	0	-0.0505125	0.230986	0	0.426	0.516661	0.0633597	2.1174	2.07944	0.5	24.2028	0	1	0	0	1.16823	1	3	28	0	643	19	0.358987
425	2018	C	0.514486	0.196	0.958897	0	0	0	-0.328725	0.514301	0	0.3811	0.504644	0.0540199	1.9877	2.07944	0.5	23.9542	0	1	0	0	0.926571	1	2.97	33	0	221	19	0.368136
426	2008	B	0.16943	0.0474	0.362593	0	0	0	-0.0526667	0.1051	0	0.451	0.488947	0.0120659	0.8931	2.19722	0.333333	20.9017	0	0	0	0	0.995245	0	3.3	0	1	90	12	0.265086
426	2009	B	0.193724	0.055	0.442509	0	0	0	-0.314222	0.121951	0	0.451	0.287939	0.0236291	8.1633	2.19722	0.333333	22.4886	0	0	0	0	2.4741	0	3.9	0	1	44	14	0.379145
428	2008	K	0.353081	0.1334	0.640017	0	0	0	-0.148222	0.278206	0	0.4795	0.589695	0.0815483	1.1605	2.19722	0.333333	21.3799	0	0	0	0	1.10279	0	4.2	17	0	87	14	0.229006
428	2009	K	0.119764	0.0322	0.302278	0	0	0	-0.0336667	0.0708783	0	0.4543	0.627966	0.148225	1.7451	2.19722	0.333333	22.2942	0	0	0	0	1.46747	0	4.1	9	0	90	17	0.195924
428	2010	K	0.211271	0.0601	0.464471	0	0	0	-0.00822222	0.132291	0	0.4543	0.65925	0.0945249	1.6175	2.19722	0.333333	22.3727	0	0	0	0	1.74771	0	4.2	15	0	152	18	0.176795
428	2011	K	0.188608	0.0512	0.43504	0	0	0	-0.0505556	0.112701	0	0.4543	0.68591	0.0906542	0.9183	2.19722	0.555556	21.8115	0	0	0	0	1.22411	0	4.2	10	0	247	17	0.153966
428	2012	H	0.166064	0.0449	0.387404	0	0	0	-0.0513	0.0988334	0	0.4543	0.731865	0.0599407	0.5893	2.07944	0.5	21.8284	0	0	0	0	1.18173	0	4.2	5	0	168	18	0.100119
428	2013	H	0.160725	0.0435	0.344465	0	0	0	-0.0458889	0.0945036	0	0.4603	0.76369	0.0266352	0.6765	2.19722	0.555556	22.2097	0	0	0	0	1.31351	0	4.2	7	0	340	16	0.0922391
428	2014	H	0.132814	0.0347	0.302245	0	0	0	-0.056475	0.0753856	0	0.4603	0.80305	0.0125288	0.4473	2.07944	0.5	22.1546	0	0	0	0	1.25628	0	4.1	1	0	362	16	0.0667367
428	2015	H	0.585285	0.3626	0.979469	0	0	0	-0.132188	0.895753	0	0.3248	0.642123	0.0192446	1.2144	2.07944	0.5	23.0693	0	0	0	0	1.52114	0	4.1	4	0	311	14	0.225376
428	2016	H	0.614257	0.3995	1.03001	0	0	0	-0.103222	0.813016	0	0.3248	0.666576	0.011545	0.7011	2.19722	0.555556	22.7244	0	0	0	0	1.35055	0	4.2	3	0	197	12	0.204657
428	2017	H	0.536349	0.3197	0.850702	0	0	0	-0.445889	0.984298	0	0.3248	0.676985	0.0206686	0.5421	2.19722	0.555556	22.1723	0	0	0	0	1.10496	0	4	2	0	105	13	0.216365
428	2018	H	0.549471	0.33	0.885231	0	0	0	-0.0161111	0.984242	0	0.3248	0.658974	0.019057	0.1386	2.19722	0.555556	21.6503	0	0	0	0	1.01011	0	3.58	1	0	34	12	0.221164
429	2008	F	0.102527	0.0245	0.234934	0	0	0	-0.0267273	0.0580706	0	0.4219	0.475639	0.0802134	1.2796	2.3979	0.363636	22.2685	0	1	0	0	1.01316	1	2.6	11	0	45	12	0.375251
429	2009	F	0.0497471	0.0116	0.13461	0	0	0	0	0.0266116	0	0.4359	0.549822	0.0253493	1.199	2.3979	0.363636	22.6495	0	1	0	0	1.13132	1	2.6	8	0	50	13	0.332914
429	2010	F	0.0617964	0.0145	0.170368	0	0	0	-0.0122182	0.0333794	0	0.4344	0.544009	0.0560771	0.995	2.3979	0.363636	22.5249	0	1	0	0	1.02484	1	2.5	2	0	59	13	0.337376
429	2011	F	0.0925144	0.0223	0.248985	0	0	0	-0.261927	0.0513352	0	0.4344	0.597053	0.0525577	0.6589	2.3979	0.363636	22.1307	0	1	0	0	0.922429	1	2.5	6	0	223	12	0.295748
429	2012	G	0.131387	0.033	0.313597	0	0	0	-0.03553	0.0759669	0	0.4344	0.611355	0.0472213	0.4861	2.30259	0.4	22.1027	0	1	0	0	0.91797	1	2.5	0	0	202	13	0.277994
429	2013	G	0.220097	0.0573	0.524563	0	0	0	-0.233564	0.131906	0	0.4344	0.601973	0.0596678	0.6263	2.3979	0.363636	22.0237	0	1	0	0	0.904573	1	2.4	0	0	221	13	0.284493
429	2014	G	0.195252	0.0508	0.472406	0.0909091	1	1	0.0468364	0.116916	0.5	0.4345	0.530826	0.0772958	1.025	2.3979	0.363636	22.5495	0	1	0	0	0.960632	1	2.4	1	0	151	14	0.336007
429	2015	G	0.178929	0.047	0.417122	0	0	0	-0.414218	0.10817	0	0.4345	0.493845	0.0823433	1.4246	2.3979	0.363636	22.8851	0	1	0	0	1.04019	1	2.5	1	0	271	16	0.357395
429	2016	G	0.428959	0.1908	0.787825	0	0	0	-0.389893	0.386391	0	0.4938	0.449772	0.119724	2.1083	2.63906	0.357143	23.3836	0	1	0	0.021404	1.07925	1	2.5	5	0	182	16	0.415128
429	2017	G	0.425645	0.188	0.794028	0.0666667	1	0	-0.0849067	0.375925	0.333333	0.5001	0.427832	0.132842	2.431	2.70805	0.333333	23.5539	0	1	0	0.016891	1.12618	1	2.5	10	0	163	15	0.422227
429	2018	G	0.3492	0.143	0.701578	0	0	0	-0.0695467	0.285943	0	0.5001	0.383508	0.117575	2.6962	2.70805	0.333333	23.5879	0	1	0	0	1.11226	1	2.41	11	0	44	14	0.444943
430	2014	N	0.150728	0.0434	0.333853	0	0	0	-0.392222	0.133785		0.3244	0.272118	0.159689	9.6223	2.19722	0.333333	21.6795	0	0	0	0	3.00148	0	4.1	18	0	93	17	0.457058
430	2015	N	0.119932	0.0337	0.264561	0	0	0	-0.255778	0.103884		0.3244	0.29778	0.237316	13.1547	2.19722	0.333333	22.3311	0	0	0	0	4.26907	0	4.1	13	0	137	17	0.452847
430	2016	N	0.129762	0.0373	0.252981	0	0	0	-0.208111	0.12425		0.3002	0.667676	0.0648062	1.7607	2.19722	0.333333	22.0887	0	0	0	0	2.03206	0	4.2	24	0	105	19	-0.23332
430	2017	N	0.339965	0.1171	0.631472	0	0	0	-0.323667	0.420769		0.2783	0.331729	0.0523613	3.0464	2.19722	0.333333	21.9649	0	0	0	0.022679	1.51917	0	4	24	0	55	18	0.189448
430	2018	N	0.322104	0.1076	0.607722	0	0	0	-0.4968	0.304816	0	0.353	0.36453	0.0591088	1.6606	2.3979	0.363636	21.3959	0	0	0	0.022679	1.12253	0	3.58	10	0	71	19	0.193901
488	2008	C	0.63938	0.286	1.11804	0	0	0	-0.305067	0.496853	0	0.1421	0.466842	0.0735429	1.6274	2.70805	0.333333	23.084	0	1	1	0.034488	0.900474	1	3.7	28	0	321	14	0.343961
488	2009	C	0.563719	0.2828	0.928933	0	0	0	-0.0429867	0.502475	0	0.1421	0.477652	0.0580948	1.8745	2.70805	0.333333	23.5941	0	1	1	0.034488	1.02276	1	3.4	22	0	331	13	0.341753
488	2010	C	0.487176	0.2715	0.761488	0	0	0	-0.0612267	0.523389	0	0.1421	0.564953	0.0242417	1.2775	2.70805	0.333333	23.4014	0	1	0	0.034488	0.980772	1	3.4	20	0	366	14	0.288531
488	2011	C	0.480441	0.2661	0.739303	0	0	0	-0.04736	0.53401	0	0.1421	0.671543	-0.00958701	0.7535	2.70805	0.333333	22.9903	0	1	0	0.057224	0.903126	1	3.4	16	0	611	13	0.226933
488	2012	C	0.519386	0.265	0.864824	0.0666667	1	1	0.016	0.536226	0.25	0.1421	0.699418	0.0410026	0.7739	2.70805	0.333333	22.8749	0	1	0	0.057224	0.885716	1	3.3	11	0	782	15	0.220284
488	2013	C	0.607022	0.3298	1.01481	0	0	0	-0.168242	0.316859		0.1245	0.691966	0.0236231	0.8351	2.48491	0.333333	22.9516	0	1	0	0.05972	0.893466	1	3.2	4	0	691	15	0.224784
488	2014	C	0.537269	0.2288	0.88327	0.0833333	1	0	-0.214908	0.661276	0	0.1513	0.747491	0.0173419	0.6559	2.48491	0.333333	23.2038	0	1	0	0.060929	0.960632	1	3.3	5	0	435	16	0.188456
488	2015	C	0.590096	0.205	0.967569	0	0	0	-0.0434417	0.919024	0	0.1884	0.778623	-0.121515	0.5157	2.48491	0.333333	23.5724	0	1	0	0.075869	0.973996	1	3.4	14	0	578	15	0.171761
488	2016	C	0.576066	0.1876	1.05825	0.1	1	1	0.07932	0.779393	0.333333	0.2407	0.725773	0.0261656	0.6129	2.30259	0.4	23.7221	0	1	0	0.13188	0.955363	1	3.5	24	0	1113	14	0.217596
488	2017	C	0.456705	0.149	0.729786	0	0	0	-0.02244	0.531763	0	0.2802	0.713381	0.000225	0.7872	2.30259	0.4	24.1977	0	1	0	0.151604	0.98981	1	3.4	23	0	1512	15	0.212723
488	2018	C	0.478192	0.1567	0.796838	0	0	0	-0.0812727	0.563061	0	0.2783	0.754349	0.133876	0.5664	2.3979	0.363636	23.5141	0	1	0	0.152481	0.913039	1	3.35	19	0	523	14	0.192562
498	2015	E	0.0773503	0.0284	0.194754	0	0	0	-0.0907875	0.0415326	0	0.6838	0.708156	0.0799381	2.1974	2.07944	0.375	23.0306	0	1	0	0.035157	1.21273	1	3.4	3	0	368	17	0.243552
498	2016	E	0.106042	0.0407	0.216315	0	0	0	-0.0291111	0.0595203	0	0.6838	0.769289	0.0541276	1.5966	2.19722	0.333333	22.9074	0	1	0	0	1.11375	1	3.5	9	0	236	20	0.19739
498	2017	E	0.0904749	0.0341	0.191066	0	0	0	-0.0792222	0.0513554		0.664	0.769372	0.0131866	1.6602	2.19722	0.333333	22.7358	0	1	0	0	1.07628	1	3.4	28	0	176	18	0.193029
498	2018	E	0.0419723	0.0149	0.122265	0	0	0	-0.2168	0.0235016		0.634	0.733793	0.0347447	1.2875	2.07944	0.375	22.4581	0	1	0	0.0634	0.988602	1	3.35	16	0	72	20	0.180428
501	2008	H	0.58335	0.2837	0.949212	0.0909091	1	0	-0.218582	0.820585	0.5	0.2328	0.70319	0.160463	1.9312	2.3979	0.363636	21.6579	0	0	0	0	1.16635	1	4.2	26	0	107	21	0.149395
501	2009	H	0.620253	0.3176	1.02023	0.0909091	1	1	0.0275818	0.714421	0.5	0.2269	0.734018	0.160068	2.4401	2.3979	0.363636	22.7432	0	0	0	0	2.02264	1	4.2	29	0	179	23	-0.0442936
501	2010	H	0.639815	0.3583	1.05474	0.0909091	1	1	0.00941818	0.633268	0.5	0.2269	0.751975	0.217679	2.4169	2.3979	0.363636	22.9563	0	0	0	0	2.00275	1	4.2	25	0	281	24	-0.0185643
501	2011	H	0.604803	0.3257	0.991213	0.0909091	1	0	-0.0599636	0.863985	0.5	0.2814	0.769568	0.190094	1.8906	2.3979	0.363636	22.7691	0	0	0	0	1.5674	1	4.1	21	0	1483	22	0.018701
501	2012	F	0.64659	0.3774	1.06765	0.1	1	1	0.06667	0.752252	0.5	0.2839	0.760921	0.196137	1.7762	2.30259	0.4	22.4869	0	0	0	0	1.28935	1	3.8	23	0	670	23	0.0185136
501	2013	F	0.574623	0.2986	0.945223	0	0	0	-0.0442909	0.849986	0	0.3513	0.752536	0.146043	1.7687	2.3979	0.363636	22.5908	0	0	0	0	1.26479	1	3.5	23	0	611	21	0.045002
501	2014	F	0.528156	0.2754	0.836385	0	0	0	-0.08503	0.759934	0	0.3624	0.759467	0.066141	1.3546	2.30259	0.4	22.8058	0	0	0	0	1.27216	1	3.1	23	0	651	22	0.0084631
501	2015	F	0.529215	0.2228	0.916227	0	0	0	-0.0236727	0.693649	0	0.3212	0.767476	0.0480719	1.4142	2.3979	0.363636	23.1499	0	0	0	0	1.38844	1	2.6	18	0	587	23	0.0448405
501	2016	F	0.490847	0.199	0.858771	0	0	0	-0.09119	0.553085	0	0.3598	0.659722	0.0835836	1.7733	2.30259	0.4	23.1702	0	0	0	0	1.26489	1	2.4	16	0	283	22	0.148237
501	2017	F	0.494686	0.2031	0.827271	0	0	0	-0.222	0.751944	0	0.2701	0.601671	0.0143452	2.0974	2.3979	0.363636	23.2307	0	0	0	0	1.24587	1	2.6	18	0	351	22	0.20064
501	2018	F	0.601158	0.2584	1.08528	0	0	0	-0.02387	0.956683		0.2701	0.639567	0.109487	1.3601	2.30259	0.4	22.7098	0	0	0	0	0.963085	1	2.55	12	0	114	22	0.0302324
505	2008	C	0.338765	0.0675	0.68941	0	0	0	-0.075	0.258819	0	0.2608	0.866267	-0.0677199	0.3919	2.19722	0.333333	21.5184	0	0	0	0.038622	2.30549	1	3.7	0	0	112	18	0.0846701
505	2009	C	0.225379	0.0403	0.430007	0	0	0	-0.04275	0.152883	0	0.2636	0.672578	0.0703375	1.3167	2.07944	0.375	21.8839	0	0	0	0	2.11301	1	3.5	0	0	47	19	0.266198
505	2010	C	0.161611	0.0256	0.328872	0	0	0	-0.145778	0.0971168	0	0.2636	0.642128	0.0977079	1.5727	2.19722	0.333333	21.4731	0	0	0	0	2.02331	1	3	0	0	40	18	0.272486
505	2011	C	0.216793	0.0367	0.405894	0	0	0	-0.042	0.139226	0	0.2636	0.695355	-0.05802	0.2277	2.19722	0.333333	20.9535	0	0	0	0	1.57544	1	1.7	0	0	133	17	0.224599
505	2012	K	0.20956	0.0351	0.396237	0	0	0	-0.0166667	0.133156		0.2636	0.823408	-0.0423538	0.2005	2.19722	0.333333	20.9364	0	0	0	0	1.62824	1	2	0	0	43	18	0.11935
505	2013	K	0.20779	0.0347	0.394554	0	0	0	-0.261667	0.131639		0.2636	0.896609	-0.0369526	0.1199	2.19722	0.333333	21.1386	0	0	0	0	2.03502	1	2.2	0	0	165	22	0.0508927
507	2008	M	0.0595829	0.0085	0.156318	0	0	0	-0.00927273	0.0339051		0.2507	0.328355	-0.0220205	2.7115	2.3979	0.363636	20.9888	0	1	0	0	1.05451	1	2.6	1	0	11	21	0.488694
507	2009	M	0.0899381	0.0133	0.190177	0	0	0	-0.0322909	0.0530515		0.2507	0.269815	0.00997279	4.9056	2.3979	0.363636	21.9061	0	1	0	0	1.83074	1	2.6	0	0	17	20	0.539627
507	2010	M	0.351831	0.0716	0.634595	0	0	0	-0.0735273	0.285828	0	0.2505	0.218068	0.0194042	7.8008	2.3979	0.363636	22.1951	0	1	0	0	2.42026	1	2.5	9	0	125	18	0.551843
507	2011	M	0.168657	0.0266	0.34996	0	0	0	-0.02981	0.106145	0	0.2506	0.476831	0.0709853	1.8436	2.30259	0.4	21.7335	0	1	0	0	1.24681	1	2.5	8	0	204	25	0.365474
507	2012	G	0.151346	0.023	0.363495	0	0	0	-0.212222	0.0917797	0	0.2506	0.4375	0.00026934	2.0317	2.19722	0.444444	21.8361	0	1	0	0	1.28726	1	2.5	8	0	130	23	0.391441
507	2013	G	0.146291	0.0219	0.35537	0	0	0	-0.057825	0.0854801	0	0.2562	0.354787	0.00326648	2.7701	2.07944	0.5	22.1715	0	1	0	0	1.4255	1	2.4	2	0	125	25	0.443063
507	2014	G	0.124842	0.0182	0.293289	0	0	0	-0.147364	0.0704607	0	0.2583	0.50672	0.0381838	2.1787	2.07944	0.375	22.6775	0	1	0	0	1.80539	1	2.4	1	0	113	26	0.339052
507	2015	G	0.15946	0.024	0.368807	0	0	0	-0.199013	0.0929152	0	0.2583	0.488875	0.0377288	2.0236	2.07944	0.375	22.4898	0	1	0	0	1.54528	1	2.5	1	0	127	26	0.338911
507	2016	G	0.22974	0.0372	0.520999	0	0	0	-0.273333	0.144019	0	0.2583	0.490038	0.0488306	1.7763	2.19722	0.333333	22.3243	0	1	0	0	1.34886	1	2.5	4	0	75	25	0.340794
507	2017	G	0.219276	0.0358	0.453194	0	0	0	-0.095625	0.138599	0	0.2583	0.477613	0.061915	2.4947	2.07944	0.375	22.8074	0	1	0	0	1.81797	1	2.5	4	0	163	24	0.345074
507	2018	G	0.219826	0.0365	0.415809	0	0	0	-0.02565	0.141309	0	0.2583	0.522906	0.0553634	1.6544	2.07944	0.375	22.374	0	1	0	0	1.27861	1	2.41	2	0	42	22	0.319726
514	2009	J	0.154164	0.05805	0.323326	0	0	0	-0.105143	0.0909304	0	0.6384	0.364112	-0.0517195	4.9165	1.94591	0.555556	22.8761	0	0	0	0	1.65407	1	4	0	0	223	21	0.365348
514	2010	J	0.134039	0.0488	0.314492	0	0	0	-0.1256	0.0764411	0	0.6384	0.467011	-0.0305642	2.6691	1.94591	0.571429	22.5157	0	0	0	0	1.76752	1	3.9	2	0	309	21	0.318592
514	2011	J	0.137318	0.0502	0.319121	0	0	0	-0.129943	0.0786341	0	0.6384	0.456428	-0.13331	1.8015	1.94591	0.571429	21.8953	0	0	0	0	1.07099	1	3.5	1	0	285	19	0.316468
514	2012	K	0.124573	0.0447	0.299479	0	0	0	-0.107086	0.0700298	0	0.6383	0.551443	-0.0775968	1.3104	1.94591	0.571429	22.0635	0	0	0	0	1.116	1	3.3	0	0	376	23	0.260399
514	2013	K	0.0483289	0.0161	0.126195	0	0	0	-0.0380571	0.0253224	0	0.6358	0.59157	0.0287927	1.1243	1.94591	0.571429	22.019	0	0	0	0	1.06684	1	3.4	1	0	264	24	0.247501
514	2015	K	0.100639	0.0353	0.222015	0	0	0	-0.31812	0.0558633	0	0.6319	0.547649	0.00634125	2.1571	1.60944	0.4	22.9966	0	0	0	0	1.86752	1	3.6	1	0	556	18	0.279042
514	2016	K	0.116635	0.0419	0.232937	0	0	0	-0.0211429	0.066308	0	0.6319	0.489082	0.0330084	2.8553	1.94591	0.571429	23.0113	0	0	0	0	1.98638	1	3.7	1	0	232	22	0.324309
514	2017	K	0.0428525	0.0141	0.127209	0	0	0	-0.0422857	0.0223137	0	0.6319	0.451933	0.0955586	2.2027	1.94591	0.571429	22.365	0	0	0	0	1.27067	1	3.4	0	0	149	20	0.350696
514	2018	K	0.0806159	0.0277	0.188283	0	0	0	-0.292914	0.0438361	0	0.6319	0.472779	0.080573	1.3571	1.94591	0.571429	21.8481	0	0	0	0	0.941484	1	3.3	0	0	101	20	0.338927
519	2008	C	0.172512	0.036	0.370186	0	0	0	-0.0411429	0.106038		0.3395	0.252087	-0.0893815	3.493	1.94591	0.428571	20.0086	0	0	0	0.016975	1.2261	0	4.2	0	0	20	21	0.506186
519	2009	C	0.1801	0.038	0.421705	0	0	0	-0.0318171	0.111929		0.3395	0.316073	-0.0407378	13.1979	1.94591	0.428571	21.903	0	0	0	0	5.61796	0	4.1	1	0	60	22	0.4736
519	2010	C	0.287276	0.0688	0.543324	0	0	0	-0.0608	0.235859	0	0.2917	0.245625	-0.0305658	16.8751	1.94591	0.428571	21.8355	1	0	0	0	5.60543	0	4.2	0	0	249	19	0.525749
519	2011	C	0.19963	0.0429	0.395175	0	0	0	-0.0277714	0.147069	0	0.2917	0.256212	-0.039842	7.9854	1.94591	0.428571	21.0259	1	0	0	0	2.75344	0	4.2	4	0	162	19	0.516637
519	2012	C	0.137125	0.0269	0.33143	0	0	0	-0.148114	0.092218	0	0.2917	0.252177	0.0108831	12.7044	1.94591	0.428571	21.5443	1	0	0	0	5.02908	0	4.2	2	0	387	21	0.522553
519	2013	C	0.241188	0.0866	0.486998	0	0	0	-0.288	0.168057	0	0.5153	0.266653	-0.0252813	5.82	2.19722	0.333333	22.9492	1	0	0	0.018528	1.29662	0	4.2	2	0	202	19	0.529492
519	2014	C	0.242288	0.0866	0.488757	0	0	0	-0.0488889	0.175517	0	0.4934	0.187715	-0.0404727	8.1007	2.19722	0.333333	23.0087	1	0	0	0.018548	0.960632	0	4.1	4	0	264	19	0.571599
519	2015	C	0.280839	0.0977	0.585598	0	0	0	-0.0306667	0.199388	0	0.49	0.192024	-0.027406	12.0877	2.19722	0.333333	23.588	1	0	0	0.015498	2.15014	0	4.1	3	0	169	19	0.567613
519	2016	C	0.280021	0.0889	0.58432	0	0	0	-0.0843333	0.191967	0	0.4631	0.282296	0.0153207	4.3907	2.19722	0.333333	23.4573	1	0	0	0.011294	1.44153	0	4.2	6	0	200	19	0.505218
519	2017	C	0.213731	0.0677	0.478475	0	0	0	-0.085725	0.131431		0.5151	0.226262	0.0551965	5.194	2.19722	0.333333	23.3497	1	0	0	0.008333	1.2688	0	4	5	0	45	21	0.537992
519	2018	C	0.213731	0.0677	0.478475	0	0	0	-0.0882	0.131431		0.5151	0.245685	0.143806	3.5885	2.19722	0.333333	22.9012	1	0	0	0.008333	1.04855	0	3.58	1	0	7	21	0.529383
520	2009	F	0.17529	0.0296	0.371654	0	0	0	-0.0454444	0.108544	0	0.2727	0.821311	-0.021981	0.5178	2.19722	0.333333	22.0632	1	0	0	0	1.42089	1	4.2	3	0	23	17	0.150835
520	2010	F	0.148003	0.0249	0.279936	0	0	0	-0.0154444	0.0913091	0	0.2727	0.853835	-0.0220593	0.5684	2.19722	0.333333	21.9432	1	0	0	0	1.28697	1	4.2	5	0	124	16	0.124824
521	2008	C	0.204408	0.0356	0.455645	0	0	0	-0.0395556	0.172481	0	0.2064	0.682342	0.0560186	1.4086	2.19722	0.333333	21.0068	0	0	0	0.011736	1.00686	1	3.9	2	0	90	25	0.129372
521	2009	C	0.380257	0.092	0.705448	0	0	0	-0.180222	0.415162	0	0.2216	0.718073	-0.00154374	2.5733	2.19722	0.333333	22.4154	0	0	0	0.157159	1.44805	1	3.9	10	0	179	24	0.131499
521	2010	C	0.277295	0.0743	0.592192	0	0	0	-0.0782222	0.30191	0	0.2461	0.614091	0.0525659	2.3064	2.19722	0.333333	22.2794	0	0	0	0.172759	1.29716	1	3.7	16	0	284	23	0.243598
521	2011	C	0.15406	0.0398	0.340497	0	0	0	-0.0671111	0.161526	0	0.2464	0.624569	-0.0546104	1.8695	2.19722	0.444444	21.7598	0	0	0	0.172899	0.96069	1	3.7	8	0	267	26	0.236059
521	2012	C	0.378947	0.097	0.791021	0	0	0	-0.0317778	0.389871	0	0.2488	0.621935	0.0532027	1.9521	2.19722	0.444444	21.7861	0	0	0	0.174203	0.969775	1	3.7	6	0	371	26	0.247414
521	2013	C	0.534567	0.1704	0.888604	0	0	0	-0.282333	0.684887	0	0.2488	0.623602	0.0632459	2.1411	2.19722	0.444444	22.0491	0	0	0	0.174278	1.03608	1	3.4	16	0	278	26	0.258042
521	2014	C	0.414823	0.1078	0.747156	0	0	0	-0.178556	0.43328	0	0.2488	0.61834	0.0183664	2.2588	2.19722	0.333333	22.3271	0	0	0	0.174278	1.12478	1	3.2	21	0	711	26	0.266101
521	2015	C	0.228047	0.0454	0.467264	0	0	0	-0.0587778	0.182476	0	0.2488	0.622796	0.0233248	2.156	2.19722	0.333333	22.4416	0	0	0	0.174278	1.18613	1	3.1	7	0	499	27	0.25853
521	2016	C	0.396603	0.1019	0.668004	0	0	0	-0.111889	0.409566	0	0.2488	0.586964	0.0787836	2.1018	2.19722	0.333333	22.7013	0	0	0	0.174278	1.08185	1	3.2	15	0	271	26	0.298511
521	2017	C	0.390038	0.1004	0.66065	0	0	0	-0.284778	0.394809	0	0.2543	0.676899	-0.034552	1.699	2.19722	0.333333	22.3902	0	0	0	0.173152	0.989368	1	2.9	14	0	282	25	0.228536
521	2018	C	0.269535	0.0559	0.56179	0	0	0	-0.107889	0.209128	0	0.2673	0.66999	-0.0141732	1.5873	2.19722	0.333333	21.8521	0	0	0	0.201633	0.870803	1	2.83	3	0	158	24	0.227621
523	2008	C	0.0996337	0.0251	0.219953	0	0	0	-0.0286857	0.0552498	0	0.4543	0.321461	0.0457963	3.8299	1.94591	0.428571	20.2747	0	1	0	0	1.14861	1	2.6	1	0	18	16	0.453933
523	2009	C	0.105264	0.02784	0.215079	0	0	0	-0.155086	0.0612878	0	0.45425	0.38723	0.0966568	4.6829	1.94591	0.428571	21.079	0	1	0	0	1.69228	1	2.6	0	0	23	16	0.426851
523	2010	C	0.210782	0.0602	0.437504	0	0	0	-0.0737143	0.132526	0	0.45425	0.489093	0.0606696	5.1254	1.94591	0.428571	21.6542	0	1	0	0	2.20617	1	2.5	1	0	148	18	0.370822
523	2011	C	0.501612	0.2035	0.914473	0	0	0	-0.0341714	0.577797	0	0.3522	0.345721	-0.0580638	4.6091	1.94591	0.428571	21.5626	0	1	0	0	1.67482	1	2.5	1	0	176	22	0.483598
523	2012	C	0.329364	0.0908	0.543533	0	0	0	-0.105254	0.257808	0	0.3522	0.449016	-0.0152208	3.9825	1.94591	0.428571	21.6096	0	1	0	0	1.76685	1	2.5	1	0	233	20	0.415987
523	2013	C	0.267747	0.0667	0.438385	0	0	0	-0.377829	0.189381	0	0.3522	0.58191	0.0498206	3.5903	1.94591	0.428571	22.1353	0	1	0	0	2.22587	1	2.4	2	0	287	19	0.328371
523	2014	C	0.309476	0.0813	0.531447	0	0	0	-0.1432	0.230835	0	0.3522	0.642641	-0.0151407	3.4297	1.94591	0.428571	22.2125	0	1	0	0	2.11447	1	2.4	0	0	339	18	0.283158
523	2015	C	0.405968	0.119	0.726403	0	0	0	-0.0405714	0.33778	0	0.3523	0.68796	-0.0116355	4.041	1.94591	0.428571	22.6273	0	1	0	0	2.5914	1	2.5	4	0	232	16	0.252808
523	2016	C	0.308465	0.0965	0.585569	0	0	0	-0.0819429	0.321238	0	0.3004	0.571952	-0.143628	4.2722	1.94591	0.428571	22.5051	0	1	0	0	1.8494	1	2.5	1	0	103	15	0.343036
523	2017	C	0.304989	0.0937	0.612408	0	0	0	-0.0725714	0.311917	0	0.3004	0.617673	-0.0331874	3.6967	1.94591	0.428571	22.1444	0	1	0	0	1.40766	1	2.5	1	0	54	15	0.312768
523	2018	C	0.234685	0.0663	0.473995	0	0	0	-0.0449143	0.220706	0	0.3004	0.73211	-0.0673341	2.2761	1.94591	0.428571	21.631	0	1	0	0	1.07071	1	2.41	0	0	79	16	0.228796
524	2008	K	0.0926882	0.0264	0.194721	0	0	0	-0.0293333	0.0512124	0	0.5155	0.246785	0.0412683	3.6758	2.19722	0.333333	20.8164	0	1	0	0	1.34561	1	2.6	0	0	13	16	0.492603
524	2009	K	0.139217	0.0409	0.327664	0	0	0	-0.0181111	0.0793405	0	0.5155	0.242701	0.00652051	6.8405	2.19722	0.333333	21.541	0	1	0	0	2.39968	1	2.6	2	0	39	16	0.490203
524	2010	K	0.10326	0.0292	0.264534	0	0	0	-0.036	0.056644	0	0.5155	0.180748	0.0666416	12.8691	2.19722	0.333333	21.739	0	1	0	0	3.92714	1	2.5	3	0	81	17	0.537244
524	2011	K	0.109419	0.0316	0.238882	0	0	0	-0.395667	0.0612997	0	0.5155	0.173977	0.113748	8.6069	2.19722	0.333333	21.2194	0	1	0	0	2.46643	1	2.5	2	0	162	12	0.552191
524	2012	H	0.105561	0.03	0.262792	0	0	0	-0.558111	0.0581959	0	0.5155	0.177834	0.120835	8.7466	2.19722	0.333333	21.2643	0	1	0	0	2.49634	1	2.5	3	0	202	13	0.559453
524	2013	H	0.145746	0.0443	0.276653	0	0	0	-0.015075	0.085936	0	0.5155	0.160154	0.0718383	8.8213	2.07944	0.375	21.2078	0	1	0	0	2.29281	1	2.4	2	0	43	13	0.574824
524	2014	H	0.23981	0.0803	0.469306	0	0	0	-0.463667	0.155771	0	0.5155	0.29115	0.0634364	9.5168	2.19722	0.333333	21.932	0	1	0	0	4.57953	1	2.4	3	0	236	12	0.479227
524	2015	H	0.275635	0.1002	0.482401	0	0	0	-0.0395556	0.194374	0	0.5155	0.269534	0.0647634	15.0214	2.19722	0.333333	22.3999	0	1	0	0	6.6098	1	2.5	8	0	42	11	0.4994
524	2016	H	0.218358	0.0707	0.442914	0	0	0	-0.110556	0.137148	0	0.5155	0.269299	0.0496956	11.5833	2.19722	0.333333	22.1484	0	1	0	0	5.14463	1	2.5	14	0	43	16	0.502695
524	2017	H	0.154239	0.0676	0.342008	0	0	0	-0.107111	0.112125	0	0.6029	0.419242	0.114941	4.4041	2.19722	0.333333	22.7576	0	1	0	0.001551	1.45963	1	2.5	9	0	33	17	0.318174
524	2018	H	0.102612	0.0452	0.21084	0	0	0	-0.0128889	0.0747354	0	0.6048	0.432239	0.0539023	3.729	2.19722	0.333333	22.2546	0	1	0	0.0016	1.17931	1	2.41	5	0	6	19	0.309844
525	2008	C	0.49907	0.1493	0.863798	0	0	0	-0.165889	0.523676	0	0.2851	0.756393	-0.0444239	2.1988	2.19722	0.555556	21.9737	0	1	0	0.139699	1.63244	1	3.3	3	0	16	17	0.12813
525	2009	C	0.526402	0.1622	0.969904	0	0	0	-0.183444	0.568923	0	0.2851	0.800544	0.0587401	1.9857	2.19722	0.555556	22.2808	0	1	0	0.139699	2.056	1	3.2	8	0	39	14	0.109465
528	2008	C	0.368959	0.1297	0.660426	0	0	0	-0.144111	0.292315	0	0.4437	0.577239	-0.0929462	3.1371	2.19722	0.333333	22.2205	0	0	0	0	1.1757	1	3.8	38	0	224	24	0.30526
528	2009	C	0.405302	0.1357	0.699283	0	0	0	-0.123556	0.350737	0	0.3869	0.570544	0.160831	3.5681	2.19722	0.333333	23.3714	0	0	0	0	2.04755	1	3.7	29	0	214	23	0.317712
528	2010	C	0.387747	0.1329	0.625054	0	0	0	-0.0252222	0.3435	0	0.3869	0.544765	0.0369208	3.1566	2.19722	0.333333	23.9036	0	0	0	0	1.83843	1	3.7	28	0	475	24	0.347517
528	2011	C	0.313199	0.0882	0.567614	0	0	0	-0.324111	0.252144	0	0.3498	0.589365	-0.0887755	2.2451	2.19722	0.333333	23.2983	0	0	0	0	1.14434	1	3.5	30	0	726	22	0.31321
528	2012	C	0.285642	0.0766	0.533118	0	0	0	-0.0663333	0.218982	0	0.3498	0.586932	0.0255697	1.7677	2.19722	0.333333	23.1448	0	0	0	0	1.08454	1	3.4	16	0	655	21	0.309678
528	2013	C	0.24289	0.0566	0.514306	0	0	0	-0.113	0.161807		0.3498	0.577607	0.0488481	1.7109	2.19722	0.333333	22.6913	0	0	0	0	0.901597	1	3.3	8	0	461	21	0.313027
528	2014	C	0.216187	0.048	0.474534	0	0	0	-0.122444	0.137221	0	0.3498	0.561288	0.0266535	2.0203	2.19722	0.333333	23.3734	0	0	0	0	1.24175	1	3.2	4	0	631	20	0.326736
528	2015	C	0.292699	0.0808	0.468427	0	0	0	-0.107782	0.230989	0	0.3498	0.563075	0.00713261	1.5215	2.3979	0.363636	22.9563	0	0	0	0	1.02069	1	2.9	5	0	660	20	0.324596
528	2016	C	0.327849	0.0946	0.553102	0	0	0	-0.152509	0.27044		0.3498	0.570183	0.0669539	1.3315	2.3979	0.363636	22.8305	0	0	0	0	0.969793	1	2.9	4	0	609	22	0.318611
528	2017	C	0.281247	0.0711	0.547637	0	0	0	-0.0226909	0.203259		0.3498	0.579048	0.0439838	1.5438	2.3979	0.363636	22.9849	0	0	0	0.027536	1.02222	1	2.2	20	0	3682	22	0.312073
528	2018	C	0.31997	0.0857	0.603861	0	0	0	-0.0474545	0.244997		0.3498	0.614775	0.0241831	1.7129	2.3979	0.363636	22.907	0	0	0	0.027536	0.95353	1	2.34	25	0	484	22	0.27235
529	2011	C	0.0269641	0.008	0.081422	0	0	0	-0.150333	0.0156311	0	0.5118	0.291967	0.107419	8.2978	2.19722	0.333333	22.0319	0	1	0	0	2.15483	1	2.5	0	0	117	22	0.448123
529	2012	C	0.0893359	0.0278	0.22956	0	0	0	-0.0227778	0.0523245	0	0.5313	0.298454	0.0460994	8.0785	2.19722	0.333333	22.102	0	1	0	0	3.5122	1	2.5	1	0	39	20	0.452785
529	2013	C	0.150163	0.0473	0.328966	0	0	0	-0.0701111	0.0889098	0	0.532	0.293831	0.026629	7.7611	2.19722	0.333333	22.0767	0	1	0	0	3.19655	1	2.4	1	0	59	17	0.465347
529	2014	C	0.168176	0.0539	0.363918	0	0	0	-0.096525	0.101316	0	0.532	0.270361	0.100622	9.9921	2.07944	0.375	22.3856	0	1	0	0	3.76835	1	2.4	0	0	167	18	0.491331
529	2015	C	0.173994	0.0548	0.390918	0	0	0	-0.45828	0.103008	0	0.532	0.208073	0.0367839	15.9897	2.19722	0.333333	22.6758	0	1	0	0.239423	4.94864	1	2.5	0	0	167	20	0.523896
529	2016	C	0.198856	0.0644	0.448631	0	0	0	-0.0383333	0.120509	0	0.5344	0.214726	0.117378	14.2925	2.19722	0.333333	22.6532	0	1	0	0.237456	4.45162	1	2.5	3	0	115	19	0.528735
529	2017	C	0.1725	0.0544	0.391039	0	0	0	-0.1017	0.101796	0	0.5344	0.291799	0.142214	6.0641	2.07944	0.375	22.099	0	1	0	0.237456	2.19986	1	2.5	7	0	24	22	0.472582
529	2018	C	0.120235	0.0374	0.277064	0	0	0	-0.033975	0.069985	0	0.5344	0.256164	0.0603483	5.196	2.07944	0.375	21.6847	0	1	0	0.237456	1.48479	1	2.41	0	0	20	22	0.498132
530	2008	C	0.223085	0.3898	0.489247	0.222222	1	0	-0.210889	0.0438687	1	0.0881	0.360596	0.0261809	2.2406	2.19722	0.333333	21.2295	0	1	0	0.15372	0.900474	1	3.9	0	0	40	19	0.446563
530	2009	C	0.524308	0.1651	0.864359	0	0	0	-0.138889	0.751821	0	0.2196	0.343341	0.0731996	3.3363	2.19722	0.333333	21.9311	0	1	0	0.1647	1.27394	1	3.9	4	0	19	19	0.45838
530	2010	C	0.582522	0.2062	0.955515	0	0	0	-0.0337778	0.93898		0.2196	0.375602	0.0590291	3.4587	2.19722	0.333333	22.1483	0	1	0	0.15372	1.42107	1	3.6	5	0	57	20	0.423463
530	2011	C	0.62704	0.2393	1.04005	0	0	0	-0.279889	0.917677	0	0.2196	0.395404	0.0551348	2.6856	2.19722	0.333333	21.7429	0	1	0	0.15372	1.12469	1	3.7	6	0	41	20	0.413049
530	2012	C	0.136498	0.0254	0.334827	0	0	0	-0.116778	0.0794743	0	0.3196	0.349769	-0.0227636	2.6439	2.19722	0.333333	21.5904	0	1	0	0.15372	1.03995	1	3.6	1	0	320	20	0.439714
531	2008	D	0.266772	0.0895	0.565673	0.0909091	1	0	-0.00672727	0.266687	0.5	0.3356	0.702541	0.0265412	0.706	2.3979	0.363636	21.0592	0	1	0	0	0.985872	1	2.6	5	1	53	12	0.0857005
531	2009	D	0.311885	0.1112	0.631234	0.0909091	1	0	-0.0648727	0.218039	0.25	0.51	0.657278	0.085337	1.5554	2.3979	0.363636	22.2609	0	1	0	0	1.39954	1	2.6	9	1	101	11	0.112694
531	2010	D	0.250469	0.0822	0.539887	0.0909091	1	1	0.0478182	0.161176	0.25	0.51	0.618082	0.0392127	1.3124	2.3979	0.363636	21.9162	0	1	0	0	1.13796	1	2.5	10	1	129	14	0.131147
531	2011	D	0.112124	0.0394	0.245547	0.0909091	1	1	0.0386546	0.0962149	0.333333	0.4095	0.657995	0.113798	0.9274	2.3979	0.363636	21.5344	0	1	0	0	1.00354	1	2.5	1	1	216	13	0.243293
531	2012	D	0.176898	0.0645	0.380263	0	0	0	-0.0084	0.159141	0	0.4053	0.6875	0.21369	1.0349	2.3979	0.363636	22.184	0	1	0	0	1.23027	1	2.5	8	1	427	13	0.234526
531	2013	D	0.16781	0.0608	0.383223	0	0	0	-0.142255	0.148474	0	0.4095	0.67673	0.166787	1.2055	2.3979	0.363636	22.1426	0	1	0	0	1.16749	1	2.4	3	1	74	17	0.240421
531	2014	D	0.273134	0.1115	0.529003	0	0	0	-0.00763636	0.275105	0	0.4053	0.535875	0.0660984	2.7022	2.3979	0.363636	22.9403	0	1	0	0	1.761	1	2.4	1	1	212	14	0.319399
531	2015	D	0.167207	0.0566	0.383905	0	0	0	-0.132764	0.150412	0	0.3763	0.52846	0.0309286	1.9256	2.3979	0.363636	22.8587	0	1	0	0	1.53902	1	2.5	0	1	158	15	0.331137
531	2017	D	0.175797	0.0623	0.378054	0	0	0	-0.10219	0.238515	0	0.2612	0.541766	0.054469	1.2715	2.30259	0.4	22.4182	0	1	0	0	1.13385	1	2.5	0	1	90	17	0.320255
531	2018	D	0.185921	0.0664	0.413074	0	0	0	-0.0242	0.167719	0	0.3959	0.588476	0.041046	0.9186	2.3979	0.363636	21.9664	0	1	0	0	0.924901	1	2.41	0	1	30	14	0.294136
532	2008	M	0.107081	0.0149	0.245492	0	0	0	-0.0165556	0.121832	0	0.1223	0.208297	0.00949522	6.8012	2.19722	0.333333	21.4126	0	1	0	0.03575	2.2897	1	2.6	0	0	29	17	0.379233
532	2009	M	0.220808	0.0285	0.467544	0	0	0	-0.202444	0.2833	0	0.1006	0.189438	0.0170804	14.1021	2.19722	0.333333	22.1702	0	1	0	0	4.08618	1	2.6	0	0	78	20	0.400322
532	2010	M	0.387397	0.0643	0.678187	0	0	0	-0.00744444	0.639165		0.1105	0.205617	0.0185496	8.2246	2.19722	0.333333	21.8752	0	1	0	0	2.75116	1	2.5	0	0	17	19	0.403224
532	2011	M	0.543281	0.1257	0.965354	0	0	0	-0.131111	0.840891	0	0.1215	0.18351	0.00569737	9.4441	2.19722	0.333333	21.689	0	1	0	0	2.75258	1	2.5	1	0	267	19	0.41442
532	2012	S	0.57064	0.1572	1.05396	0	0	0	-0.0538909	0.690382	0	0.2277	0.137633	0.0326598	13.4909	2.3979	0.363636	21.7301	0	1	0	0	2.95597	1	2.5	0	0	68	18	0.430744
532	2013	S	0.420576	0.1535	0.800234	0	0	0	-0.461111	0.971336		0.1491	0.187312	0.0338104	15.4899	2.3979	0.363636	22.303	0	1	0	0	4.64224	1	2.4	1	0	270	18	0.417589
532	2014	S	0.0514292	0.0148	0.139485	0	0	0	-0.19107	0.0986667		0.15	0.213197	0.0256778	13.6699	2.30259	0.4	22.3254	0	1	0	0	4.69268	1	2.4	0	0	295	19	0.387634
532	2015	S	0.069095	0.019	0.17409	0	0	0	-0.0810546	0.0633545		0.2999	0.36587	0.0151048	13.4293	2.3979	0.363636	22.9789	0	1	0	0	8.13747	1	2.5	1	0	235	21	0.32891
532	2016	S	0.0789482	0.0212	0.194451	0	0	0	-0.104727	0.0744905		0.2846	0.582156	0.0459579	3.7367	2.3979	0.363636	22.5857	0	1	0	0	3.86322	1	2.5	2	0	66	21	0.232896
532	2017	S	0.0411594	0.0109	0.101989	0	0	0	-0.0306545	0.0375966		0.2846	0.628915	0.054004	1.7728	2.3979	0.363636	22.0086	0	1	0	0	2.17224	1	2.5	1	0	33	21	0.191176
532	2018	S	0.0488336	0.0128	0.117068	0	0	0	-0.0580364	0.0449754		0.2846	0.6367	0.0394961	1.5676	2.3979	0.363636	21.9477	0	1	0	0	1.95149	1	2.41	0	0	17	18	0.198454
537	2008	J	0.287251	0.0535	0.594668	0	0	0	-0.0594444	0.257335	0	0.2079	0.758998	-0.0477252	1.3525	2.19722	0.333333	21.099	1	1	0	0.013433	1.24394	1	3.6	2	0	41	22	0.138796
537	2009	J	0.561261	0.1428	1.00291	0.111111	1	1	0.0953333	0.744138	0.25	0.1919	0.726146	0.155653	2.8036	2.19722	0.333333	22.7141	1	1	0	0	3.26618	1	3.6	4	0	158	20	0.149948
537	2010	J	0.483009	0.108	0.813983	0.111111	1	0	-0.0647778	0.539461	0.333333	0.2002	0.646478	-0.00899408	2.7522	2.19722	0.333333	22.1667	1	1	0	0	2.20616	1	3.6	5	0	406	15	0.190745
537	2011	J	0.536138	0.1416	0.932826	0.111111	1	1	0.0773333	0.707293	0	0.2002	0.543696	0.122839	2.8431	2.19722	0.333333	21.7323	1	1	0	0	1.46577	1	3.6	2	0	224	16	0.25731
537	2012	K	0.498448	0.0979	0.929039	0.111111	1	1	0.032	0.489011	0.5	0.2002	0.538781	0.23247	3.1296	2.19722	0.333333	22.0499	1	1	0	0	1.6863	1	3.6	3	0	292	15	0.302248
537	2013	K	0.548626	0.1241	1.02482	0	0	0	-0.0441111	0.596061	0	0.2082	0.5022	0.208322	2.3926	2.19722	0.333333	21.7957	1	1	0	0	1.20616	1	3.6	4	0	391	16	0.284391
538	2008	C	0.363993	0.1693	0.550186	0	0	0	-0.184691	0.407755		0.4152	0.354562	0.163433	8.8418	2.3979	0.363636	23.6343	0	0	0	0	2.41051	0	4.2	25	0	169	23	0.477478
538	2009	C	0.383324	0.1822	0.611846	0	0	0	-0.252109	0.438825		0.4152	0.39556	0.0766898	10.6595	2.3979	0.363636	24.197	0	0	0	0	5.32045	0	4.3	29	0	361	22	0.419701
538	2010	C	0.370691	0.1754	0.557592	0	0	0	-0.0259636	0.422447	0	0.4152	0.421651	0.0566069	10.5566	2.3979	0.363636	24.4594	0	0	0	0	5.455	0	4.2	21	0	527	22	0.439111
538	2011	C	0.363325	0.165	0.584141	0	0	0	-0.0101455	0.397399	0	0.4152	0.38892	-0.0492566	9.0798	2.3979	0.363636	24.3287	0	0	0	0	4.11465	0	4.1	31	0	825	20	0.45324
538	2012	C	0.156485	0.0581	0.331176	0	0	0	-0.0369818	0.139933	0	0.4152	0.341024	0.0745453	10.9074	2.3979	0.363636	24.5779	0	0	0	0	4.76797	0	4	32	0	1593	20	0.487309
538	2013	C	0.333565	0.1419	0.547683	0	0	0	-0.0956727	0.341763	0	0.4152	0.299057	0.0265231	14.3936	2.3979	0.363636	24.9832	0	0	0	0	5.57748	0	4	32	0	2002	21	0.513831
538	2014	C	0.339822	0.143	0.557305	0	0	0	-0.275673	0.344412	0	0.4152	0.308801	0.0971073	11.066	2.3979	0.363636	24.9093	0	0	0	0	4.33311	0	4	27	0	1885	22	0.507
538	2015	C	0.408842	0.1881	0.740512	0	0	0	-0.02156	0.453035	0	0.4152	0.298748	0.112981	11.0689	2.30259	0.3	25.0491	0	0	0	0	4.21903	0	4	15	0	1391	22	0.516635
539	2008	D	0.141294	0.0446	0.30577	0	0	0	-0.0470778	0.0904665	0	0.493	0.54836	-0.024124	1.4271	2.70805	0.333333	23.5178	0	1	1	0.12012	1.0078	1	2.6	14	1	219	13	0.275444
539	2009	D	0.144701	0.0452	0.349393	0	0	0	-0.0346222	0.0916836	0	0.493	0.600351	0.188705	1.4351	2.70805	0.333333	23.7593	0	1	1	0.12012	1.20653	1	2.6	14	1	161	14	0.253364
539	2010	D	0.0951879	0.0289	0.249805	0	0	0	-0.134161	0.0557915	0	0.518	0.621799	0.0183689	0.9636	2.70805	0.333333	23.5235	0	1	1	0.126024	1.04841	1	2.5	17	1	296	14	0.245007
539	2011	D	0.120073	0.0373	0.2882	0	0	0	-0.0476056	0.0720077	0	0.518	0.664351	0.05139	0.7306	2.70805	0.333333	23.4159	0	1	1	0.126024	0.988918	1	2.5	8	1	395	15	0.218023
539	2012	D	0.0807394	0.0311	0.202102	0	0	0	-0.116006	0.0449487	0	0.6919	0.665573	0.119494	0.9799	2.70805	0.333333	23.9776	0	1	1	0.16716	1.01506	1	2.5	13	1	547	15	0.205435
539	2013	D	0.0592357	0.0224	0.163605	0	0	0	-0.0225889	0.032272	0	0.6941	0.623187	0.142963	1.1413	2.70805	0.333333	23.7574	0	1	1	0.166584	0.943839	1	2.4	15	1	340	16	0.232797
539	2014	D	0.522035	0.0275	0.846204	0	0	0	-0.102917	0.0397456	0	0.6919	0.597825	0.121485	1.415	2.70805	0.333333	24.2585	0	1	1	0.16716	1.03129	1	2.4	4	1	283	16	0.251201
539	2015	D	0.0614887	0.0242	0.155584	0	0	0	-0.0927562	0.0349761	0	0.6919	0.57978	0.145195	1.4188	2.70805	0.375	24.3762	0	1	1	0.16716	1.04022	1	2.5	7	1	422	15	0.266022
539	2016	D	0.102645	0.0405	0.252549	0	0	0	-0.0459529	0.0585345	0	0.6919	0.584921	0.123163	1.039	2.70805	0.352941	24.053	0	1	1	0.16716	0.963891	1	2.5	1	1	155	11	0.263476
539	2017	D	0.122755	0.0494	0.286041	0	0	0	-0.0370133	0.0713976	0	0.6919	0.581694	0.0517697	1.0066	2.70805	0.333333	23.9543	0	1	1	0	0.937099	1	2.5	2	1	117	11	0.265611
539	2018	D	0.125396	0.0504	0.306578	0	0	0	-0.0311467	0.0728429	0	0.6919	0.57019	0.0818214	0.976	2.70805	0.333333	23.9141	0	1	1	0.16716	0.912862	1	2.41	5	1	12	12	0.261229
541	2018	C	0.482989	0.1773	0.676038	0.222222	1	1	0.0733333	0.70497	1	0.2515	0.223124	0.110589	5.5323	2.19722	0.333333	22.7041	0	1	0	0	1.39223	1	2.41	0	0	25	21	0.550445
543	2008	D	0.0311458	0.0106	0.081305	0	0	0	-0.0117778	0.0161832	0	0.655	0.541113	0.0527673	0.7653	2.19722	0.333333	21.8841	0	0	0	0.000258	0.95258	1	3.9	2	1	42	17	0.277266
543	2009	D	0.0424246	0.0142	0.113081	0	0	0	-0.3915	0.0221012	0	0.6425	0.503836	0.0761718	1.1296	2.07944	0.25	22.7012	0	0	0	0	1.14373	1	3.9	9	1	110	17	0.29894
543	2010	D	0.023772	0.0078	0.0731926	0	0	0	-0.421222	0.0121401	0	0.6425	0.58094	0.0296958	0.6334	2.19722	0.333333	22.3857	0	0	0	9e-05	0.996005	1	3.7	5	1	117	19	0.239561
543	2011	D	0.056079	0.0185	0.149889	0	0	0	-0.0648889	0.0295009	0	0.6271	0.667547	0.0129585	0.5426	2.19722	0.333333	22.0852	0	0	0	0	0.931854	1	3.7	2	1	407	20	0.190542
543	2012	D	0.113739	0.0408	0.228435	0	0	0	-0.0428889	0.0650614	0	0.6271	0.670248	0.0858637	0.8481	2.19722	0.333333	22.5005	0	0	0	0	1.0133	1	3.7	11	1	507	19	0.185688
543	2013	D	0.346152	0.1524	0.613645	0	0	0	-0.0118889	0.315724	0	0.4827	0.543037	0.151534	1.4536	2.19722	0.333333	22.7408	0	0	0	0	0.917426	1	3.4	14	1	312	17	0.243554
543	2014	D	0.127979	0.0391	0.277356	0	0	0	-0.0347625	0.0819878	0	0.4769	0.455475	0.15384	1.825	2.07944	0.375	23.3276	0	0	0	0	1.04272	1	3.2	3	1	282	16	0.304574
543	2015	D	0.232837	0.0681	0.510397	0	0	0	-0.0683333	0.159522		0.4269	0.424879	0.13983	1.9163	2.19722	0.333333	23.4422	0	0	0	0	1.08819	1	3.1	8	1	469	13	0.316124
543	2016	D	0.246028	0.0725	0.491988	0	0	0	-0.0454444	0.162084	0	0.4473	0.450682	0.0716449	1.3324	2.19722	0.333333	23.3352	0	0	0	0	0.953714	1	3.2	4	1	208	14	0.325492
543	2017	D	0.230756	0.0674	0.462009	0	0	0	-0.144	0.149844	0	0.4498	0.480776	0.0372704	0.9874	2.19722	0.333333	22.9191	0	0	0	0	0.906786	1	2.9	4	1	207	12	0.307513
543	2018	D	0.257454	0.0783	0.520023	0	0	0	-0.0177778	0.173614	0	0.451	0.501899	0.0473133	1.0268	2.19722	0.333333	22.8722	0	0	0	0	0.798647	1	2.83	2	1	92	13	0.271723
544	2015	D	0.230914	0.0814	0.421827	0	0	0	-0.0574857	0.151724	0	0.5365	0.265606	0.0818749	2.4082	1.94591	0.428571	22.3694	0	0	0	0	2.73257	0	3	2	1	269	25	0.340934
544	2016	D	0.152753	0.0643	0.303972	0	0	0	-0.0608	0.0935545	0	0.6873	0.152379	0.0383573	7.7855	1.94591	0.428571	23.1475	0	0	0	0	1.40345	0	3	2	1	108	24	0.43472
544	2017	D	0.156082	0.0655	0.323322	0	0	0	-0.164914	0.0953004	0	0.6873	0.175362	0.0524756	5.4118	1.94591	0.428571	22.967	0	0	0	0	1.30502	0	2.8	2	1	62	26	0.436224
544	2018	D	0.106457	0.0447	0.240698	0	0	0	-0.0416667	0.0650371	0	0.6873	0.330266	0.0309283	1.6478	2.19722	0.444444	22.321	0	0	0	0	0.932613	0	3.02	1	1	90	27	0.364306
546	2008	C	0.63938	0.2732	1.11804	0	0	0	-0.312229	0.499634	0	0.1365	0.759883	-0.0789799	1.3423	1.94591	0.428571	20.9085	0	0	0	0.035242	2.38361	0	4	0	0	68	25	0.156378
546	2009	C	0.651082	0.2311	1.14642	0	0	0	-0.0390833	0.590653		0.1365	0.628178	0.0814044	6.5135	1.79176	0.333333	21.5974	0	0	0	0.066885	5.76225	0	4	0	0	88	24	0.259281
546	2010	C	0.632688	0.1671	1.13081	0	0	0	-0.309167	0.816876		0.1365	0.678717	0.00778103	4.1755	1.79176	0.5	21.521	0	0	0	0	4.66708	0	3.8	1	0	117	25	0.230184
547	2018	C	0.426478	0.1056	0.852336	0.111111	1	1	0.0377778	0.390388	0.25	0.2705	0.22516	0.020016	4.5387	2.19722	0.333333	23.1942	1	1	0	0.026865	1.30621	1	3.71	12	0	16	21	0.372048
548	2008	F	0.0945776	0.0158	0.212003	0	0	0	-0.0175556	0.052128	0	0.3031	0.332116	0.0487566	2.252	2.19722	0.333333	21.2756	0	0	0	0	1.13418	0	4.2	0	0	8	22	0.33938
548	2009	F	0.180741	0.0328	0.399205	0	0	0	-0.0181111	0.108215	0	0.3031	0.331394	-0.0142096	5.1632	2.19722	0.333333	22.3301	0	0	0	0	2.34862	0	4.1	2	0	5	23	0.343256
548	2010	F	0.139603	0.0244	0.308896	0	0	0	-0.0442222	0.0805015	0	0.3031	0.329299	0.00146768	4.0474	2.19722	0.333333	21.9957	0	0	0	0	1.75572	0	4.2	2	0	23	22	0.368526
548	2011	F	0.108007	0.0181	0.265509	0	0	0	-0.182	0.0597163	0	0.3031	0.277067	0.0555067	3.0138	2.19722	0.333333	21.374	0	0	0	0	1.16049	0	4.2	1	0	23	18	0.403619
548	2012	G	0.113585	0.0192	0.263028	0	0	0	-0.0457778	0.0633454	0	0.3031	0.292067	0.0326611	3.0729	2.19722	0.333333	21.4918	0	0	0	0	1.23157	0	4.2	0	0	43	24	0.406244
548	2013	G	0.256038	0.0538	0.423995	0	0	0	-0.0262125	0.177499	0	0.3031	0.228587	0.0520211	4.568	2.07944	0.375	21.681	0	0	0	0	1.45442	0	4.2	0	0	39	24	0.4434
548	2014	G	0.294656	0.0608	0.615618	0	0	0	-0.1683	0.200594	0	0.3031	0.219023	0.126838	6.44	2.07944	0.375	22.0659	0	0	0	0	2.19029	0	4.1	0	0	24	25	0.453893
548	2015	G	0.233813	0.0488	0.396116	0	0	0	-0.0547875	0.161003	0	0.3031	0.273105	0.0382088	7.3802	2.07944	0.375	22.5176	0	0	0	0	3.19549	0	4.1	0	0	34	26	0.435264
548	2016	G	0.343511	0.0773	0.640889	0	0	0	-0.0246375	0.255031		0.3031	0.348942	0.0983831	3.882	2.07944	0.375	22.1192	0	0	0	0	2.04941	0	4.2	0	0	21	27	0.411268
548	2017	G	0.274951	0.0597	0.447144	0	0	0	-0.033075	0.196965		0.3031	0.21483	0.127313	5.9119	2.07944	0.375	21.9247	0	0	0	0	1.81223	0	4	1	0	22	27	0.473804
548	2018	G	0.178392	0.0355	0.322872	0	0	0	-0.0668571	0.109873		0.3231	0.231998	0.0305143	3.6222	1.94591	0.428571	21.5056	0	0	0	0	1.25747	0	3.58	0	0	13	25	0.466824
550	2008	C	0.555027	0.3715	0.89433	0.222222	1	0	-0.190556	0.905435	1	0.4103	0.30395	0.0305306	5.1621	2.19722	0.333333	22.7044	1	0	1	0.24958	1.07635	0	3.4	26	0	220	18	0.474176
550	2009	C	0.530385	0.348	0.835826	0.111111	1	1	0.0791111	0.84816	1	0.4103	0.403587	0.338828	6.133	2.19722	0.333333	23.7108	1	0	1	0.20515	2.32033	0	3.4	43	0	405	19	0.425073
550	2010	C	0.553664	0.3677	0.890466	0.111111	1	0	-0.0773333	0.896174	1	0.4103	0.444496	0.241834	5.7319	2.19722	0.333333	23.8918	1	0	1	0.20515	2.29722	0	3.3	38	0	714	18	0.40512
550	2011	C	0.552748	0.376	0.885634	0.111111	1	1	0.0582222	0.916403	1	0.4103	0.37164	0.0970831	5.429	2.19722	0.333333	23.5714	1	0	1	0.20515	1.59626	0	3	33	0	981	20	0.452743
550	2012	C	0.549287	0.3723	0.877362	0.111111	1	1	0.0638889	0.907385	1	0.4103	0.375408	0.172824	4.668	2.19722	0.333333	23.4654	1	0	1	0.20515	1.45982	0	3	35	0	842	19	0.458113
550	2013	C	0.517703	0.3689	0.781902	0.111111	1	1	0.0571111	0.899098	1	0.4103	0.443279	0.190892	4.2853	2.19722	0.333333	23.8113	1	0	1	0.20515	1.71556	0	3.2	23	0	889	18	0.402253
550	2014	C	0.504996	0.3695	0.731816	0.111111	1	1	0.0495556	0.900561	0.5	0.4103	0.456394	0.214913	4.33	2.19722	0.333333	23.9873	1	0	1	0.20515	1.68868	0	3.3	34	0	1123	18	0.398142
550	2015	C	0.545181	0.3857	0.864428	0.111111	1	0	-0.0658889	0.940044	0.5	0.4103	0.430844	0.091463	4.182	2.19722	0.333333	23.9767	1	0	1	0.20515	1.5385	0	3.4	18	0	1084	18	0.41475
550	2016	C	0.52604	0.3802	0.808787	0.111111	1	1	0.0801111	0.926639	0.5	0.4103	0.493372	0.187533	3.2474	2.19722	0.333333	23.872	1	0	1	0.20515	1.30629	0	3.4	8	0	1042	17	0.372745
550	2017	C	0.525454	0.3754	0.808301	0.222222	1	1	0.123	0.91494	1	0.4103	0.52348	0.0255769	2.6419	2.19722	0.333333	23.3562	1	0	1	0.20515	0.979944	0	3.3	9	0	1603	17	0.350291
550	2018	C	0.54532	0.3891	0.896317	0.2	1	1	0.13158	0.94833	0.9	0.4103	0.556152	-0.00434212	2.3273	2.19722	0.333333	23.1225	1	0	1	0.20515	0.940426	0	3.44	3	0	659	16	0.319088
551	2008	M	0.126074	0.0282	0.287014	0	0	0	-0.0307636	0.0836795		0.337	0.508555	0.0501028	2.153	2.3979	0.363636	20.7962	0	1	0	0	1.04982	1	3.3	0	0	15	17	0.284748
551	2009	M	0.153554	0.0335	0.317924	0	0	0	-0.0451636	0.0994065	0	0.337	0.514775	0.0741287	2.9917	2.3979	0.363636	21.6754	0	1	0	0	1.78019	1	3.2	1	0	44	16	0.305967
551	2010	M	0.352212	0.1	0.640027	0	0	0	-0.0245454	0.296736	0	0.337	0.465396	0.0474946	3.302	2.3979	0.363636	22.2565	0	1	0	0	1.92327	1	3.2	3	0	81	17	0.25605
551	2011	M	0.362817	0.1064	0.714818	0	0	0	-0.0601091	0.312023	0	0.341	0.478884	0.0242258	2.2762	2.3979	0.363636	21.5945	0	1	0	0	1.22685	1	3.2	4	0	146	19	0.247251
551	2012	S	0.153532	0.0348	0.363146	0	0	0	-0.03185	0.102053	0	0.341	0.488602	0.0351291	2.0998	2.3979	0.363636	21.7502	0	1	0	0	1.34142	1	3.1	0	0	133	18	0.245567
551	2013	S	0.375643	0.0983	0.757824	0.0909091	1	1	0.0546909	0.28827	0.333333	0.341	0.497835	0.06112	2.4866	2.3979	0.363636	22.0458	0	1	0	0	1.59386	1	3	0	0	95	18	0.254009
551	2014	S	0.339358	0.0851	0.662467	0.0909091	1	0	-0.104473	0.24956	0.333333	0.341	0.463045	0.0274965	2.8307	2.3979	0.363636	22.1098	0	1	0	0	1.68206	1	3	1	0	86	18	0.280214
551	2015	S	0.327006	0.0903	0.584621	0	0	0	-0.0680727	0.263035	0	0.3433	0.482095	0.044742	3.1471	2.3979	0.363636	22.3889	0	1	0	0	2.07605	1	3	1	0	183	18	0.281627
551	2016	S	0.381324	0.1134	0.68068	0	0	0	-0.101236	0.330323	0	0.3433	0.486747	0.0500134	2.4025	2.3979	0.363636	22.1633	0	1	0	0	1.53903	1	3	1	0	57	19	0.300797
551	2017	S	0.361629	0.11438	0.54756	0	0	0	-0.0855273	0.333178		0.3433	0.49669	0.0411584	2.1568	2.3979	0.363636	21.9174	0	1	0	0	1.2793	1	3	0	0	17	19	0.293416
551	2018	S	0.355312	0.11498	0.54052	0	0	0	-0.125564	0.321443		0.3577	0.508004	0.0571308	1.8912	2.3979	0.363636	21.5668	0	1	0	0	1.03873	1	2.97	0	0	13	17	0.283285
552	2008	B	0.0846126	0.0215	0.223214	0	0	0	0	0.0457934		0.4695	0.201193	0.0726378	6.9655	2.3979	0.363636	20.5878	0	0	0	0.17517	1.47558	0	3.2	0	1	34	22	0.470828
552	2009	B	0.0652079	0.0163	0.169693	0	0	0	-0.0842182	0.0345999	0	0.4711	0.302127	0.266786	12.4037	2.3979	0.363636	21.8718	0	0	0	0.136101	3.67757	0	3.3	1	1	151	22	0.42801
552	2010	B	0.165773	0.0462	0.364001	0	0	0	-0.04796	0.0980683	0	0.4711	0.303679	0.242363	14.1892	2.30259	0.4	22.0482	0	0	0	0.136101	4.06108	0	3.2	3	1	152	24	0.437135
552	2011	B	0.142798	0.0385	0.336395	0	0	0	-0.125564	0.0817236	0	0.4711	0.317642	-0.0167955	8.1679	2.3979	0.363636	21.4996	0	0	0	0.136101	3.2702	0	3.1	8	1	217	26	0.433663
552	2012	B	0.0955623	0.0246	0.247627	0	0	0	-0.146246	0.0522182	0	0.4711	0.573852	0.0208273	2.0288	2.56495	0.333333	21.9208	0	0	0	0.136101	1.22435	0	2.7	3	1	476	26	0.0583812
552	2013	B	0.023098	0.0087	0.0739998	0	0	0	-0.0466071	0.0117838	0	0.7383	0.54552	0.0805243	2.6367	2.63906	0.357143	22.6978	0	0	0	0	1.39485	0	2.3	2	1	419	26	0.121911
552	2014	B	0.0285493	0.0108	0.0903739	0	0	0	-0.06144	0.0146282	0	0.7383	0.570138	0.00343576	2.1696	2.70805	0.333333	22.7058	0	0	0	0	1.3558	0	2.2	4	1	199	24	0.142846
552	2015	B	0.344424	0.1765	0.52829	0	0	0	-0.0677333	0.380224	0	0.4642	0.338593	-0.00235052	2.9518	2.70805	0.333333	23.1679	0	0	0	0	1.18075	0	2.1	1	1	163	24	0.384772
552	2016	B	0.398371	0.1843	0.679756	0	0	0	-0.0539733	0.397027	0	0.4642	0.305095	0.0539805	2.7761	2.70805	0.333333	22.8829	0	0	0	0	1.17961	0	2.2	4	1	243	26	0.40623
552	2017	B	0.398361	0.1804	0.695531	0	0	0	-0.0494308	0.358363	0	0.5034	0.299799	0.0620861	2.8736	2.56495	0.384615	22.809	0	0	0	0	1.08188	0	2.7	4	1	71	24	0.420796
552	2018	B	0.382633	0.1599	0.742404	0	0	0	-0.231573	0.31764	0	0.5034	0.279271	0.0519266	2.5475	2.70805	0.333333	22.4905	0	0	0	0.019208	0.902763	0	2.78	5	1	59	22	0.439951
553	2008	C	0.229053	0.031	0.479666	0	0	0	-0.0341	0.154845	0	0.2002	0.455282	0.172142	3.9415	2.30259	0.3	21.8775	1	0	0	0	1.43664	1	4.2	2	0	47	19	0.371356
553	2009	C	0.224627	0.0288	0.533746	0	0	0	-0.09702	0.143856	0	0.2002	0.460366	0.0923282	4.5003	2.30259	0.3	22.3245	1	0	0	0	2.34181	1	4.2	5	0	177	20	0.374069
553	2010	C	0.220375	0.0305	0.378876	0	0	0	-0.04213	0.152348	0	0.2002	0.445368	0.0348522	4.5667	2.30259	0.4	22.3411	1	0	0	0	2.34391	1	4.2	0	0	100	20	0.384585
553	2011	C	0.170915	0.0212	0.400469	0	0	0	-0.07612	0.105894	0	0.2002	0.491651	0.0765124	2.7924	2.30259	0.4	21.8037	1	0	0	0	1.46307	1	4.1	0	0	175	20	0.360728
553	2012	C	0.139539	0.0169	0.332637	0	0	0	-0.0581714	0.083871	0	0.2015	0.474181	0.097107	2.9775	1.94591	0.428571	21.8471	1	0	0	0	1.49737	1	3.8	0	0	400	18	0.375549
553	2013	C	0.332027	0.0837	0.514216	0	0	0	-0.0295875	0.272195		0.3075	0.428993	0.208322	5.6611	2.07944	0.375	22.6403	1	0	0	0.0424	2.4736	1	3.5	7	0	811	17	0.415766
553	2014	C	0.169801	0.0313	0.398085	0	0	0	-0.118013	0.101789		0.3075	0.315886	0.220557	7.8505	2.07944	0.375	22.816	1	0	0	0.0424	2.5745	1	3.1	13	0	818	16	0.489792
553	2016	C	0.135314	0.0242	0.318041	0	0	0	-0.0844571	0.0786992	0	0.3075	0.328263	0.089908	6.699	1.94591	0.428571	22.911	1	0	0	0	2.66968	1	2.4	0	0	548	16	0.463037
553	2017	C	0.0351976	0.015	0.10563	0	0	0	-0.149217	0.0181951	0	0.7713	0.525974	0.0999242	2.397	1.79176	0.333333	24.3374	1	0	0	0	1.04446	1	2.6	3	0	224	17	0.224291
553	2018	C	0.148714	0.0663	0.328645	0	0	0	-0.02004	0.0895704		0.7402	0.479588	0.0467653	2.1048	1.60944	0.4	23.8295	1	0	0	0	0.986237	1	2.55	15	0	84	19	0.243143
554	2008	H	0.0970841	0.0143	0.222056	0	0	0	-0.0160875	0.0582011		0.2457	0.077058	0.141691	17.3084	2.07944	0.375	21.4565	1	1	0	0.059361	1.92233	1	3.7	2	0	118	15	0.543499
554	2009	H	0.236959	0.0414	0.437063	0	0	0	-0.0129375	0.168498		0.2457	0.084179	-0.0099129	29.2832	2.07944	0.375	22.0975	1	1	0	0.059361	3.54829	1	3.4	0	0	228	15	0.555334
554	2010	H	0.281866	0.0508	0.544529	0	0	0	-0.0588375	0.206756		0.2457	0.081446	0.121225	32.7995	2.07944	0.375	22.1427	1	1	0	0.059361	3.59221	1	3.4	0	0	405	13	0.520076
554	2011	H	0.404541	0.0877	0.729946	0	0	0	-0.051	0.356939		0.2457	0.088711	0.0537155	21.4463	2.19722	0.333333	21.921	1	1	0	0.058157	2.96539	1	3.4	0	0	274	15	0.507759
554	2012	F	0.291531	0.0516	0.550862	0	0	0	-0.016	0.210012		0.2457	0.099364	0.131291	18.7639	2.19722	0.333333	21.5863	1	1	0	0.05828	2.11347	1	3.3	2	0	512	16	0.433135
554	2013	F	0.319542	0.056	0.608417	0	0	0	-0.186	0.22792		0.2457	0.190248	0.148612	10.4327	2.19722	0.333333	21.5883	1	1	0	0.06398	1.97854	1	3.2	0	0	809	16	0.352124
554	2014	F	0.391785	0.0758	0.770422	0	0	0	-0.0234444	0.308506		0.2457	0.160959	-0.0131609	17.9234	2.19722	0.333333	22.1357	1	1	0	0.066486	3.1964	1	3.3	0	0	1018	15	0.358805
554	2015	F	0.297867	0.0547	0.474549	0	0	0	-0.0728889	0.222629		0.2457	0.139825	0.0422047	27.1347	2.19722	0.333333	22.5062	1	1	0	0.070467	4.57303	1	3.4	1	0	1555	15	0.371101
554	2016	F	0.368302	0.0725	0.649795	0	0	0	-0.0242222	0.295075		0.2457	0.154088	0.0636146	22.0029	2.19722	0.333333	22.3952	1	1	0	0.070467	4.05862	1	3.5	2	0	939	15	0.371747
554	2017	F	0.357726	0.065	0.725335	0	0	0	-0.312444	0.26455		0.2457	0.209542	0.139753	12.2242	2.19722	0.333333	22.0865	1	1	0	0.070467	2.93286	1	3.4	1	0	1302	17	0.35706
554	2018	F	0.414984	0.0823	0.819584	0	0	0	-0.159444	0.334961		0.2457	0.287817	0.0728412	6.664	2.19722	0.333333	21.6241	1	1	0	0.076732	1.92632	1	3.35	0	0	770	16	0.328473
561	2013	C	0.0703378	0.0214	0.173891	0	0	0	-0.197222	0.03874	0	0.5524	0.405321	0.0532839	4.4193	2.19722	0.333333	21.9719	0	0	0	0.136957	2.4922	0	3.3	2	0	61	19	0.402652
561	2014	C	0.149371	0.0478	0.35665	0	0	0	-0.291333	0.0865315	0	0.5524	0.45517	0.0213216	4.9217	2.19722	0.333333	22.3723	0	0	0	0.136957	3.1776	0	3.3	0	0	97	20	0.372838
561	2015	C	0.176752	0.0585	0.371033	0	0	0	-0.0664444	0.105902	0	0.5524	0.503268	0.0650761	5.7928	2.19722	0.333333	22.8573	0	0	0	0.136957	4.22117	0	3.4	2	0	225	20	0.347086
561	2016	C	0.192532	0.0654	0.386747	0	0	0	-0.0464444	0.118392	0	0.5524	0.457936	-0.0123948	5.5572	2.19722	0.333333	22.7061	0	0	0	0.136957	3.59624	0	3.3	5	0	116	20	0.371808
561	2017	C	0.159078	0.0511	0.334515	0	0	0	-0.191362	0.0937959	0	0.5448	0.495297	0.0741081	3.4719	2.07944	0.375	22.3639	0	0	0	0.13508	2.331	0	3.3	6	0	32	19	0.345451
561	2018	C	0.0694025	0.0203	0.176869	0	0	0	-0.4968	0.0371319	0	0.5467	0.483476	0.0302229	2.718	2.19722	0.333333	21.9449	0	0	0	0.134918	1.63843	0	3.21	5	0	27	19	0.355414
565	2008	C	0.189328	0.0461	0.424945	0	0	0	-0.0512222	0.113743	0	0.4053	0.654727	0.0128631	1.1785	2.19722	0.333333	20.9101	0	0	0	0	1.36425	1	4	5	0	58	21	0.235806
565	2009	C	0.279088	0.0772	0.541818	0	0	0	-0.0608889	0.190476	0	0.4053	0.541367	-0.0687409	3.4835	2.19722	0.333333	21.8104	0	0	0	0	1.92982	1	4	4	0	30	18	0.332557
565	2010	C	0.165523	0.0406	0.304965	0	0	0	-0.0848889	0.100173	0	0.4053	0.532023	-0.0198216	2.7963	2.19722	0.333333	21.5223	0	0	0	0	1.65115	1	3.9	1	0	133	18	0.364899
565	2011	C	0.218886	0.0555	0.449285	0	0	0	-0.0323333	0.136936	0	0.4053	0.564149	0	1.2357	2.19722	0.333333	20.791	0	0	0	0	1.64611	1	3.5	0	0	142	19	0.375649
565	2012	C	0.225811	0.0585	0.459498	0	0	0	-0.0193333	0.144302	0	0.4054	0.454895	0.0606785	2.9856	2.19722	0.333333	21.0582	0	0	0	0	1.77903	1	3.3	0	0	227	17	0.404461
565	2013	C	0.174303	0.0429	0.340347	0	0	0	-0.137333	0.105821	0	0.4054	0.384248	0.0113528	3.4701	2.19722	0.333333	21.0125	0	0	0	0	1.76113	1	3.4	1	0	185	18	0.456975
565	2014	C	0.222186	0.0565	0.456209	0	0	0	-0.142111	0.139369	0	0.4054	0.335169	0.0316686	5.7423	2.19722	0.333333	21.5531	0	0	0	0	2.73647	1	3.5	1	0	74	19	0.488777
565	2015	C	0.120579	0.0274	0.279807	0	0	0	-0.24435	0.0675709	0	0.4055	0.26697	0.0149994	15.4857	2.07944	0.375	22.593	0	0	0	0	6.38163	1	3.6	1	0	343	19	0.533245
565	2016	C	0.149406	0.0351	0.328003	0	0	0	-0.245778	0.0865598	0	0.4055	0.262776	0.0617062	12.6294	2.19722	0.333333	22.4205	0	0	0	0	4.35902	1	3.7	1	0	205	18	0.539284
565	2017	C	0.154969	0.0375	0.289982	0	0	0	-0.152778	0.0924784	0	0.4055	0.334427	0.0344283	6.8227	2.19722	0.333333	21.8547	0	0	0	0	2.30776	1	3.4	1	0	44	18	0.498982
565	2018	C	0.142041	0.0338	0.271233	0	0	0	-0.0431111	0.0833539	0	0.4055	0.265447	0.0169809	4.3428	2.19722	0.333333	21.3369	0	0	0	0	1.52307	1	3.3	0	0	15	17	0.539534
568	2008	C	0.280633	0.1087	0.454002	0	0	0	-0.118582	0.203102		0.5352	0.3142	0.159821	12.0285	2.3979	0.363636	23.957	0	0	0	0	3.20438	0	4.6	31	0	235	21	0.476329
568	2009	C	0.242443	0.0882	0.407032	0	0	0	-0.167455	0.409851	0	0.2152	0.287201	0.178408	21.7669	2.3979	0.454545	24.7202	0	0	0	0	5.30222	0	4.3	48	0	740	22	0.495613
568	2010	C	0.184478	0.0615	0.33121	0	0	0	-0.0375273	0.114589	0	0.5367	0.306981	0.168357	16.7154	2.3979	0.454545	24.7667	0	0	0	0	4.28963	0	4.1	42	0	1216	21	0.486992
568	2011	C	0.199415	0.0679	0.351347	0	0	0	-0.0208364	0.126537	0	0.5366	0.420958	0.266559	8.6114	2.3979	0.454545	24.6746	0	0	0	0	2.84138	0	4.2	47	0	2708	19	0.425274
568	2012	C	0.213213	0.0739	0.36956	0	0	0	-0.0245454	0.138079	0	0.5352	0.372576	0.23247	8.3772	2.3979	0.363636	24.6252	0	0	0	0	3.54864	0	4	42	0	3985	19	0.460856
568	2013	C	0.210206	0.0723	0.365621	0	0	0	-0.0786546	0.13552	0	0.5335	0.225484	0.0893086	8.8631	2.3979	0.363636	24.0639	0	0	0	0	2.27992	0	4.1	30	0	3324	16	0.553182
568	2014	C	0.174783	0.0572	0.317888	0	0	0	-0.09603	0.107116	0	0.534	0.256437	0.0992429	7.1827	2.30259	0.4	24.0769	0	0	0	0	2.42653	0	4.2	25	0	4079	18	0.526553
568	2015	C	0.207242	0.0742	0.361723	0	0	0	-0.03333	0.136673		0.5429	0.213882	0.0115912	10.5495	2.30259	0.4	24.3616	0	0	0	0	3.09816	0	4.1	41	0	3958	17	0.549949
568	2016	C	0.220248	0.0803	0.378712	0	0	0	-0.148255	0.148128		0.5421	0.186441	0.191976	13.6284	2.3979	0.363636	24.5579	0	0	0	0	3.56966	0	4.2	36	0	4334	18	0.567235
568	2017	C	0.21836	0.0717	0.463648	0	0	0	-0.0693818	0.140561		0.5101	0.224905	0.186953	15.4456	2.3979	0.363636	25.2946	0	0	0	0	4.94127	0	4	44	0	8197	19	0.551257
568	2018	C	0.313926	0.1183	0.586019	0	0	0	-0.0324	0.231915		0.5101	0.242457	0.190132	9.002	2.3979	0.363636	24.8102	0	0	0	0	2.87119	0	3.47	50	0	1606	22	0.542857
570	2008	C	0.180475	0.0342	0.401064	0	0	0	-0.038	0.108813		0.3143	0.391279	-0.00386692	2.3909	2.19722	0.333333	20.9283	0	1	0	0	0.943541	1	3.3	1	0	35	20	0.437365
570	2009	C	0.0718162	0.0115	0.190907	0	0	0	-0.112	0.0383078		0.3002	0.384901	0.117351	5.7734	2.19722	0.333333	22.797	0	1	0	0	2.65503	1	3.2	0	0	115	19	0.454898
570	2010	C	0.150212	0.0259	0.360313	0	0	0	-0.0357778	0.0862758		0.3002	0.389066	0.0185242	3.9767	2.19722	0.333333	22.4535	0	1	0	0	1.81632	1	3.2	2	0	43	19	0.456344
570	2011	C	0.0676083	0.0108	0.178756	0	0	0	-0.0875556	0.035976		0.3002	0.388028	-0.0693945	3.2583	2.19722	0.333333	21.7653	0	1	0	0	1.23218	1	3.2	0	0	78	17	0.454954
570	2012	C	0.126403	0.0214	0.299108	0	0	0	-0.0306667	0.0712858		0.3002	0.402746	0.0979771	3.0589	2.19722	0.333333	21.8615	0	1	0	0	1.2756	1	3.1	0	0	50	17	0.447385
570	2013	C	0.205385	0.0378	0.452694	0	0	0	-0.0396667	0.125916		0.3002	0.399786	0.0103232	3.4659	2.19722	0.333333	22.01	0	1	0	0	1.45102	1	3	0	0	13	14	0.448985
570	2014	C	0.248832	0.0483	0.527158	0	0	0	-0.229111	0.160893		0.3002	0.38324	-0.0162649	3.8951	2.19722	0.333333	22.3023	0	1	0	0	1.69543	1	3	0	0	45	16	0.45636
570	2015	C	0.217381	0.0407	0.492402	0	0	0	-0.145556	0.13375		0.3043	0.374924	0.0395764	4.577	2.19722	0.333333	22.5365	0	1	0	0	1.98472	1	3	0	0	122	16	0.462123
576	2008	C	0.243413	0.0321	0.48762	0	0	0	-0.03745	0.161958		0.1982	0.597331	-0.0077078	1.019	1.79176	0.333333	20.6188	0	1	0	0	1.41664	1	2.6	0	0	17	17	0.2218
576	2009	C	0.327784	0.0548	0.509361	0	0	0	-0.0624167	0.276488		0.1982	0.483797	0.163928	4.1998	1.79176	0.333333	21.5199	0	1	0	0	2.82533	1	2.6	0	0	23	17	0.317608
581	2008	C	0.576116	0.1619	0.963288	0	0	0	-0.179889	0.805072		0.2011	0.406925	0.17584	2.1386	2.19722	0.333333	21.7658	0	1	0	0	0.961942	1	3.3	27	0	102	18	0.418055
581	2009	C	0.594752	0.1535	0.988934	0	0	0	-0.0302222	0.870675		0.1763	0.385955	0.042871	4.7471	2.19722	0.333333	23.0929	0	1	0	0	2.03314	1	3.2	26	0	97	19	0.434837
581	2010	C	0.628145	0.1866	1.04203	0	0	0	-0.0318889	0.944802	0	0.1763	0.357282	0.0792964	7.5166	2.19722	0.333333	23.7713	0	1	0	0	2.81401	1	3.2	28	0	286	20	0.461465
581	2011	C	0.636633	0.195	1.05589	0	0	0	-0.0211111	0.904103	0	0.1763	0.326492	0.0411477	6.9688	2.19722	0.333333	23.7368	0	1	0	0	2.3672	1	3.2	27	0	417	16	0.467032
581	2012	C	0.62925	0.2683	1.03619	0.0909091	1	1	0.0305818	0.745434	0.5	0.2	0.189489	0.105442	7.9488	2.3979	0.363636	23.8004	0	1	0	0	1.76717	1	3.1	30	0	386	17	0.558771
581	2013	C	0.624393	0.2319	1.03022	0.0909091	1	1	0.0251273	0.862441	0.5	0.2	0.235316	0.0614918	7.8126	2.3979	0.363636	24.1708	0	1	0	0	2.13825	1	3	27	0	497	16	0.528547
581	2014	C	0.634395	0.2425	1.04777	0	0	0	-0.0506182	0.824742	0	0.2	0.222622	0.0614207	6.899	2.3979	0.363636	24.0328	0	1	0	0	1.85727	1	3	28	0	542	14	0.538346
581	2015	C	0.558297	0.252	0.887857	0	0	0	-0.194073	0.802381	0	0.2022	0.222287	0.0345162	6.0783	2.3979	0.363636	23.9414	0	1	0	0	1.72468	1	3	10	0	453	15	0.540138
581	2016	C	0.551606	0.2499	0.871202	0	0	0	-0.0608727	0.809124	0	0.2022	0.223899	0.0305463	5.3802	2.3979	0.363636	23.843	0	1	0	0	1.47605	1	3	10	0	229	16	0.540183
581	2017	C	0.528208	0.2082	0.80965	0	0	0	-0.0692727	0.971182	0	0.2022	0.241196	0.0473381	5.0596	2.3979	0.363636	23.9102	0	1	0	0	1.3526	1	3	19	0	128	15	0.534273
581	2018	C	0.583182	0.2507	0.945222	0	0	0	-0.0488727	0.806542	0	0.2022	0.212524	0.0418524	4.4673	2.3979	0.363636	23.6035	0	1	0	0	1.0177	1	2.97	27	0	32	13	0.55046
582	2008	F	0.307694	0.0991	0.616346	0	0	0	-0.111488	0.347841		0.2849	0.617687	0.0689032	1.5051	2.19722	0.333333	20.6935	0	0	0	0.002351	1.61583	1	3.8	3	0	73	21	0.267639
582	2009	F	0.315385	0.1008	0.649506	0	0	0	-0.0250875	0.247119		0.4079	0.579673	0.0954639	3.798	2.07944	0.375	21.5033	0	0	0	0	2.62639	1	3.7	3	0	45	22	0.209152
582	2010	F	0.161887	0.0437	0.353541	0	0	0	-0.1341	0.107134		0.4079	0.589494	0.134271	2.8103	2.07944	0.375	21.3232	0	0	0	0	2.07157	1	3.7	3	0	77	21	0.222107
582	2011	F	0.115765	0.0298	0.276669	0	0	0	-0.0331111	0.0730571	0	0.4079	0.599658	0.133115	2.281	2.19722	0.333333	20.7964	0	0	0	0	1.44116	1	3.5	1	0	33	21	0.235807
582	2012	G	0.124847	0.0328	0.265603	0	0	0	-0.043875	0.0804119	0	0.4079	0.721864	0.0888116	2.3208	2.07944	0.375	21.0065	0	0	0	0	1.6068	1	3.4	2	0	145	23	0.17996
582	2013	G	0.023098	0.008	0.0739998	0	0	0	-0.135107	0.00578485	0	0.7947	0.549908	0.106553	2.2361	2.07944	0.375	22.9608	0	0	0	0	1.10956	1	3.3	1	0	218	22	0.271332
582	2014	G	0.0302776	0.014	0.0901622	0	0	0	-0.0501111	0.0155746	0	0.7855	0.585073	0.138741	2.7837	2.19722	0.333333	23.4686	0	0	0	0	1.2377	1	3.2	0	0	349	20	0.244303
582	2015	G	0.13721	0.0651	0.264105	0	0	0	-0.0292222	0.0826772	0	0.7874	0.437003	0.0382965	3.0445	2.19722	0.333333	23.7902	0	0	0	0	1.17498	1	2.9	3	0	377	20	0.303612
582	2016	G	0.144601	0.0685	0.274982	0	0	0	-0.122111	0.086951	0	0.7855	0.397495	0.0898449	2.5671	2.19722	0.333333	23.4425	0	0	0	0	1.13461	1	2.9	3	0	262	15	0.329672
582	2017	G	0.121145	0.0557	0.239889	0	0	0	-0.0994444	0.0707032	0	0.7713	0.385631	0.10163	2.1764	2.19722	0.333333	23.1888	0	0	0	0	1.06415	1	2.2	1	0	349	17	0.316356
582	2018	G	0.0788765	0.0364	0.171519	0	0	0	-0.114111	0.0767609		0.4742	0.389903	0.106995	1.7727	2.19722	0.333333	23.1663	0	0	0	0	1.01001	1	2.34	0	0	144	18	0.331594
589	2008	C	0.109083	0.0205	0.221131	0	0	0	-0.0230625	0.0614508		0.3336	0.69736	0.062874	1.5129	2.07944	0.375	20.8493	0	0	0	0	0.986455	0	4	8	0	54	13	0.236913
589	2009	C	0.24763	0.0535	0.496533	0	0	0	-0.08492	0.160372		0.3336	0.642196	0.0886373	2.6573	2.30259	0.4	22.2373	0	0	0	0	1.46006	0	3.8	17	0	288	15	0.26104
589	2010	C	0.0906562	0.0166	0.204502	0	0	0	-0.02519	0.0497602		0.3336	0.706288	-0.0604045	1.9117	2.30259	0.4	21.8086	0	0	0	0	1.24659	0	3.6	4	0	215	14	0.219218
589	2011	C	0.118925	0.0227	0.263173	0	0	0	-0.548945	0.0670804		0.3384	0.695743	-0.0576618	1.7764	2.30259	0.4	21.5846	0	0	0	0	1.03079	0	3.6	2	0	346	15	0.234557
589	2012	C	0.142263	0.0288	0.318871	0	0	0	-0.0176	0.0851064		0.3384	0.66665	0.160003	1.7646	2.30259	0.4	21.5721	0	0	0	0	1.01362	0	3.3	4	0	204	15	0.25138
589	2013	C	0.103487	0.0194	0.237578	0	0	0	-0.08382	0.0573286		0.3384	0.685134	0.021019	1.5102	2.30259	0.4	21.6505	0	0	0	0	1.01897	0	3.3	4	0	240	15	0.225442
589	2014	C	0.611442	0.3399	1.02793	0	0	0	-0.05467	0.741395		0.252	0.612106	0.0998314	1.4491	2.30259	0.4	22.3711	0	0	0	0	1.09208	0	3.3	0	0	164	15	0.290467
589	2015	C	0.211769	0.0339	0.412979	0	0	0	-0.04312	0.133833		0.2533	0.688149	0.0518195	0.9954	2.30259	0.4	22.4486	0	0	0	0	1.18314	0	3.3	1	0	263	16	0.231205
589	2016	C	0.216441	0.0339	0.477728	0	0	0	-0.05434	0.133833		0.2533	0.656792	0.0213271	1.1376	2.30259	0.4	22.2557	0	0	0	0	1.09683	0	3.2	0	0	133	17	0.25579
589	2017	C	0.241426	0.0388	0.546699	0	0	0	-0.01749	0.153178		0.2533	0.656262	0.023293	1.0025	2.30259	0.4	22.0101	0	0	0	0	1.02901	0	3.2	0	0	115	16	0.246193
589	2018	C	0.248241	0.0406	0.524573	0	0	0	-0.01683	0.160284		0.2533	0.674157	0.0699535	0.9286	2.30259	0.4	21.6779	0	0	0	0	0.922015	0	3.16	0	0	46	16	0.236969
590	2008	C	0.259589	0.0644	0.555171	0	0	0	-0.0736	0.357579	0	0.1801	0.455904	0.0594998	2.8837	1.94591	0.428571	20.7078	0	0	0	0.034399	1.95468	0	4.2	0	0	21	22	0.252263
590	2009	C	0.121484	0.0272	0.281245	0	0	0	-0.150629	0.151027	0	0.1801	0.552185	0.066129	3.0192	1.94591	0.428571	21.174	1	0	0	0	3.58892	0	4.1	0	0	53	22	0.159675
590	2010	C	0.365358	0.12	0.613164	0	0	0	-0.0161143	0.666296	0	0.1801	0.50964	0.149418	7.133	1.94591	0.428571	21.8547	1	0	0	0	5.95552	0	4.2	5	0	96	21	0.220583
590	2011	C	0.329566	0.0973	0.573407	0	0	0	-0.548945	0.539956		0.1802	0.4003	0.0512342	5.7568	1.94591	0.428571	21.3556	1	0	0	0	3.52324	0	4.2	6	0	153	23	0.31863
590	2012	C	0.299251	0.0792	0.621135	0	0	0	-0.0221714	0.439512		0.1802	0.320214	0.0280477	7.9927	1.94591	0.428571	21.5524	1	0	0	0	3.57384	0	4.2	3	0	160	22	0.400238
590	2013	C	0.352447	0.1017	0.707764	0	0	0	-0.0979429	0.553018		0.1839	0.512252	0.00746009	5.8198	1.94591	0.428571	21.8618	1	0	0	0	5.57748	0	4.2	3	0	421	21	0.199773
590	2014	C	0.334441	0.1054	0.51697	0	0	0	-0.235086	0.566362	0	0.1861	0.686265	-0.0867524	4.5703	1.94591	0.428571	21.9911	1	0	0	0	6.06474	0	4.1	0	0	204	22	0.0390755
590	2015	C	0.63983	0.305	1.06351	0.285714	1	1	0.25116	0.557049	1	0.1699	0.649673	-0.103092	9.3268	1.94591	0.428571	22.4788	1	0	0	0.124856	8.76364	0	4.1	0	0	102	23	0.0178772
590	2016	C	0.675914	0.3317	1.17526	0.142857	1	1	0.0403429	0.51221	1	0.1699	0.581474	-0.0515537	7.8378	1.94591	0.428571	22.2022	1	0	0	0.124856	7.537	0	4.2	1	0	43	23	0.11101
590	2017	C	0.631701	0.403	1.14049	0.142857	1	1	0.0206857	0.415385	1	0.1674	0.332371	-0.102026	8.5332	1.94591	0.428571	22.0431	1	0	0	0.216352	4.37104	0	4	0	0	27	23	0.385862
590	2018	C	0.582925	0.3818	1.03969	0.142857	1	1	0.0146286	0.438449	1	0.1674	0.290081	0.00080117	4.9602	1.94591	0.428571	21.3221	1	0	0	0.21941	2.41585	0	3.58	0	0	5	25	0.427813
591	2008	D	0.0584365	0.017	0.135179	0	0	0	-0.018	0.0310616		0.5473	0.787047	0.0858925	2.2534	2.70805	0.294118	20.6714	0	0	0	0.20176	1.13446	1	4	2	0	33	23	0.11193
591	2009	D	0.0758494	0.0223	0.193603	0	0	0	-0.0535765	0.0407455		0.5473	0.791552	0.0213686	2.648	2.70805	0.294118	21.4247	0	0	0	0.20176	1.41023	1	4	1	0	44	23	0.114426
591	2010	D	0.100399	0.0275	0.247916	0	0	0	-0.1584	0.0551766		0.4984	0.768555	0.0488476	2.8645	2.70805	0.3	21.6122	0	0	0	0	1.82835	1	3.9	3	0	55	23	0.118585
591	2011	D	0.0994364	0.0276	0.205729	0	0	0	-0.17568	0.0553772		0.4984	0.809792	0.0349662	2.2398	2.70805	0.333333	21.1429	0	0	0	0.194671	1.37375	1	3.5	1	0	97	21	0.095771
591	2012	F	0.12701	0.0359	0.283518	0	0	0	-0.03168	0.0720305		0.4984	0.817919	0.0649332	2.0363	2.70805	0.333333	21.2699	0	0	0	0.194671	1.4086	1	3.3	1	0	124	21	0.0804642
591	2013	F	0.13962	0.0399	0.310256	0	0	0	-0.00842667	0.0800562		0.4984	0.823249	-0.00588691	2.0201	2.70805	0.333333	21.5363	0	0	0	0.194671	1.53425	1	3.4	0	0	92	21	0.0868454
591	2014	F	0.150052	0.0347	0.359183	0	0	0	-0.102964	0.0862112		0.4025	0.856287	0.00367861	2.2353	2.63906	0.3	22.0912	0	0	0	0.154933	2.0376	1	3.5	0	0	168	21	0.0690997
591	2015	F	0.262805	0.1127	0.432335	0	0	0	0	0.255846	0	0.4405	0.726502	0.0332942	0.5861	2.70805	0.333333	22.5568	1	0	0	0	1.00165	1	3.6	1	0	224	25	0.218178
591	2016	D	0.432148	0.1546	0.757579	0	0	0	-0.223556	0.445533	0	0.347	0.612976	0.0456547	1.0704	2.19722	0.333333	23.6429	1	0	0	0	1.04159	1	3.7	8	1	463	24	0.308994
591	2017	D	0.401425	0.1309	0.72797	0	0	0	-0.139222	0.377233	0	0.347	0.611733	0.0528152	1.009	2.19722	0.333333	23.5769	1	0	0	0	1.09942	1	3.4	10	1	649	22	0.312117
591	2018	D	0.346318	0.1073	0.648387	0	0	0	-0.142333	0.309222		0.347	0.623772	0.0533518	0.7087	2.19722	0.333333	22.9094	1	0	0	0	0.921342	1	3.3	8	1	657	19	0.303939
596	2008	C	0.209671	0.0812	0.402178	0	0	0	-0.0902222	0.132788	0	0.6115	0.418873	0.136727	3.2698	2.19722	0.333333	21.3889	0	0	0	0	1.12434	1	3.9	2	0	91	24	0.417138
596	2009	C	0.301564	0.1318	0.554404	0	0	0	-0.0554444	0.215536		0.6115	0.398019	0.260715	10.928	2.19722	0.333333	22.8012	0	0	0	0.2331	5.58732	1	3.9	17	0	404	25	0.421802
596	2010	C	0.349365	0.1506	0.65243	0	0	0	-0.0333	0.260779	0	0.5775	0.435138	0.242363	16.3765	2.07944	0.375	23.6596	0	0	0	0.231	9.30578	1	3.7	24	0	837	28	0.384316
596	2011	C	0.362379	0.1463	0.727838	0	0	0	-0.0485556	0.271479	0	0.5389	0.349073	0.147555	11.046	2.19722	0.333333	23.7983	0	0	0	0.21556	4.56912	1	3.7	28	0	1361	27	0.460614
596	2012	C	0.340551	0.1326	0.696788	0	0	0	-0.0211111	0.246057	0	0.5389	0.364091	0.204755	7.5093	2.19722	0.333333	23.5719	0	0	0	0.21556	3.30972	1	3.7	26	0	2380	27	0.448563
596	2013	C	0.29234	0.1086	0.563035	0	0	0	-0.0426375	0.201522	0	0.5389	0.356576	0.109724	5.3201	2.19722	0.333333	23.1472	0	0	0	0.21556	2.1181	1	3.4	11	0	1459	25	0.451908
596	2014	C	0.321626	0.1254	0.601751	0	0	0	-0.326222	0.232739	0	0.5388	0.348088	0.0604184	6.9727	2.19722	0.333333	23.6469	0	0	0	0.21552	2.9097	1	3.2	20	0	1715	23	0.453426
596	2015	C	0.320036	0.1296	0.584369	0	0	0	-0.0662222	0.24049	0	0.5389	0.327075	0.109995	6.8306	2.19722	0.333333	23.6346	0	0	0	0.21556	2.66117	1	3.1	19	0	962	20	0.473181
596	2016	C	0.301704	0.1199	0.54684	0	0	0	-0.130333	0.22249	0	0.5389	0.319987	0.13544	6.9164	2.19722	0.333333	23.855	0	0	0	0.21556	2.68647	1	3.2	26	0	1728	23	0.393706
596	2017	C	0.303151	0.1218	0.539179	0	0	0	-0.320333	0.226016	0	0.5389	0.326182	0.0916899	8.1812	2.19722	0.333333	24.2219	0	0	0	0.21556	3.24365	1	2.9	27	0	2635	23	0.408847
596	2018	C	0.305458	0.1232	0.542453	0	0	0	-0.0761111	0.228614	0	0.5389	0.35813	0.115179	6.0467	2.19722	0.333333	24.0255	0	0	0	0.21556	2.33977	1	2.83	37	0	517	25	0.403145
597	2008	C	0.36027	0.1617	0.546049	0	0	0	0	0.308352	0	0.5244	0.616339	0.172765	2.7773	2.19722	0.333333	22.1267	0	1	0	0.238541	1.30947	1	3.9	5	0	75	25	0.251507
597	2009	C	0.165255	0.0506	0.348258	0	0	0	-0.0338889	0.0979292	0	0.5167	0.662181	0.101318	2.8955	2.19722	0.333333	22.8968	0	1	0	0.226935	1.99884	1	3.9	5	0	134	25	0.173173
597	2010	C	0.133461	0.0395	0.290479	0	0	0	-0.0495556	0.121651		0.3247	0.631544	0.0456612	2.3815	2.19722	0.333333	22.4675	0	1	0	0.007014	1.58664	1	3.6	1	0	137	24	0.184659
597	2011	C	0.194184	0.0632	0.344347	0	0	0	-0.0351111	0.194641		0.3247	0.703219	-0.0397315	0.9073	2.19722	0.333333	21.6181	0	1	0	0.007014	1.11777	1	3.7	5	0	510	21	0.117724
597	2012	C	0.371198	0.1254	0.668499	0.125	1	1	0.09755	0.557333	0	0.225	0.707952	0.0143644	1.0023	2.07944	0.375	21.4603	0	1	0	0.00486	1.05513	1	3.6	0	0	388	21	0.126092
597	2013	C	0.376699	0.1271	0.679027	0.111111	1	1	0.0346667	0.564889	0.333333	0.225	0.788334	-0.0352613	0.6819	2.19722	0.333333	21.5634	0	1	0	0.00486	1.09418	1	3.4	0	0	567	20	0.0846986
597	2014	C	0.551549	0.2259	0.935692	0	0	0	-0.0614444	0.981747	0	0.2301	0.677917	0.00548136	1.153	2.19722	0.333333	22.338	0	1	0	0.00497	1.18427	1	3.4	1	0	344	20	0.193133
597	2015	C	0.507317	0.175	0.906262	0	0	0	-0.163778	0.815471	0	0.2146	0.723788	0.0114695	0.7083	2.19722	0.444444	22.317	0	1	0	0.004635	1.26797	1	3.4	0	0	329	22	0.149111
597	2016	C	0.47684	0.1377	0.92766	0	0	0	-0.310889	0.640465		0.215	0.751378	0.0392763	0.9546	2.19722	0.444444	22.2807	0	1	0	0.004644	1.21825	1	3.8	2	0	253	23	0.13314
598	2008	K	0.147998	0.0237	0.279929	0	0	0	-0.0263333	0.0875185	0	0.2708	0.630833	0.084273	1.6593	2.19722	0.333333	20.9791	1	0	0	0.05416	1.18838	0	4.6	1	1	28	21	0.177701
598	2009	K	0.433834	0.1057	0.753182	0	0	0	-0.0456667	0.390325	0	0.2708	0.691609	0.0352419	2.1559	2.19722	0.333333	22.0007	1	0	0	0.05416	2.03596	0	4.3	7	1	131	22	0.121578
598	2010	K	0.253532	0.0932	0.420889	0	0	0	-0.33	0.178305	0	0.5227	0.365283	0.129122	6.7006	2.19722	0.333333	22.9779	0	0	0	0	2.4552	0	4.1	12	1	117	22	0.190627
598	2011	K	0.363284	0.1235	0.747991	0	0	0	-0.269111	0.294961	0	0.4187	0.474344	0.131271	2.5223	2.19722	0.333333	22.9788	0	0	0	0	1.31348	0	4.2	10	1	137	24	0.296306
598	2012	D	0.305191	0.0957	0.627043	0	0	0	-0.245111	0.228565	0	0.4187	0.478082	0.117231	2.0593	2.19722	0.333333	22.8663	0	0	0	0	1.29038	0	4	8	1	188	24	0.310177
598	2013	D	0.157375	0.0388	0.33731	0	0	0	-0.0846	0.0922711	0	0.4205	0.346266	0.103762	3.6864	2.07944	0.375	23.5682	0	0	0	0	1.57933	0	4.1	13	1	172	26	0.372467
598	2014	D	0.141802	0.0345	0.303484	0	0	0	-0.0541111	0.0820452	0	0.4205	0.383473	0.0965585	3.7783	2.19722	0.333333	23.8507	0	0	0	0	1.73079	0	4.2	10	1	214	25	0.343612
598	2015	D	0.0786304	0.0186	0.193837	0	0	0	-0.326362	0.0441805	0	0.421	0.414519	0.0939415	2.9908	2.07944	0.375	23.7802	0	0	0	0	1.91161	0	4.1	7	1	374	23	0.331862
598	2016	D	0.112136	0.0274	0.269863	0	0	0	-0.115778	0.0650831	0	0.421	0.459026	0.0839234	1.9897	2.19722	0.333333	23.5682	0	0	0	0	1.47565	0	4.2	13	1	194	24	0.311792
598	2017	D	0.111954	0.0274	0.258154	0	0	0	-0.0493333	0.0650831	0	0.421	0.456978	0.0883658	1.8632	2.19722	0.333333	23.5092	0	0	0	0	1.32157	0	4	18	1	114	24	0.264123
598	2018	D	0.172276	0.0446	0.399402	0	0	0	-0.10692	0.105737	0	0.4218	0.466923	0.0913366	1.4069	1.60944	0.6	23.211	0	0	0	0	1.04214	0	3.47	19	1	25	25	0.259337
599	2008	C	0.586101	0.1449	1.07501	0	0	0	-0.161	0.713442	0	0.2031	0.703063	0.00727399	1.0274	2.19722	0.444444	21.0938	0	1	0	0	1.04887	1	3.7	8	0	97	14	0.247279
599	2009	C	0.340572	0.0499	0.697273	0	0	0	-0.0614444	0.245692	0	0.2031	0.665519	0.0866664	2.303	2.19722	0.444444	22.2847	0	1	0	0	1.76968	1	3.4	3	0	253	13	0.272137
599	2010	C	0.32881	0.047	0.704402	0	0	0	-0.0796667	0.231413	0	0.2031	0.68597	0.0194017	1.856	2.19722	0.444444	21.7888	0	1	0	0	1.30228	1	3.4	1	0	137	13	0.256834
599	2011	C	0.398904	0.0653	0.776398	0	0	0	-0.036	0.321516	0	0.2031	0.691834	0.0394111	1.7138	2.19722	0.444444	21.4447	0	1	0	0	1.11035	1	3.4	3	0	180	12	0.252337
599	2012	C	0.35911	0.0553	0.714631	0	0	0	-0.103556	0.27228	0	0.2031	0.680971	0.0568467	1.7479	2.19722	0.444444	21.3342	0	1	0	0	1.06362	1	3.3	0	0	266	13	0.261243
599	2013	C	0.32718	0.0566	0.672025	0	0	0	-0.115222	0.27868	0	0.2031	0.679285	0.097895	1.7442	2.19722	0.333333	21.4674	0	1	0	0	1.11214	1	3.2	0	0	244	14	0.263966
599	2014	C	0.577333	0.196	0.9499	0	0	0	-0.0545556	0.863056	0	0.2271	0.504491	0.109811	2.0841	2.19722	0.333333	22.0943	0	1	0	0	1.22124	1	3.3	4	0	435	15	0.362452
599	2015	C	0.521419	0.1337	0.886258	0	0	0	-0.079425	0.571856	0	0.2338	0.560562	0.0210363	2.1084	2.07944	0.375	22.6282	0	1	0	0	1.65018	1	3.4	8	0	376	17	0.328563
599	2016	C	0.541246	0.1464	0.975842	0	0	0	-0.0156667	0.626176	0	0.2338	0.627498	0.00405113	1.6969	2.19722	0.333333	22.4015	0	1	0	0	1.34112	1	3.5	9	0	420	18	0.276436
599	2017	C	0.433402	0.1077	0.762671	0	0	0	-0.0723333	0.451194	0	0.2387	0.665051	-0.0726803	1.1555	2.19722	0.333333	22.1717	0	1	0	0	1.16105	1	3.4	7	0	303	18	0.241379
599	2018	C	0.571917	0.1908	1.05844	0	0	0	-0.0284625	0.741259	0	0.2574	0.570377	-0.0255453	1.0205	2.07944	0.375	21.852	0	1	0	0	0.931576	1	3.35	2	0	120	19	0.301447
600	2008	D	0.195918	0.0924	0.362798	0	0	0	-0.102667	0.167969		0.5501	0.603695	0.0536199	0.7898	2.19722	0.333333	22.1763	0	1	0	0	1.01694	1	4	2	1	178	16	0.223123
600	2009	D	0.0747884	0.0305	0.164458	0	0	0	-0.0935556	0.0554445	0	0.5501	0.596122	0.0849523	1.0674	2.19722	0.333333	22.5688	0	1	0	0	1.13455	1	3.9	10	1	211	15	0.22749
600	2010	D	0.023772	0.0078	0.0714002	0	0	0	-0.0815556	0.0134521	0	0.5501	0.662253	0.086009	0.7019	2.19722	0.333333	22.3267	0	1	0	0	1.07211	1	3.9	11	1	372	14	0.191994
600	2011	D	0.0556075	0.0222	0.129923	0	0	0	-0.0852667	0.0403563	0	0.5501	0.739262	0.0105492	0.5244	2.19722	0.333333	22.1146	0	1	0	0	0.996954	1	3.8	4	1	863	14	0.14389
600	2012	D	0.0965561	0.0402	0.213927	0	0	0	-0.203667	0.0730776	0	0.5501	0.751395	0.0886102	0.5169	2.19722	0.333333	22.0775	0	1	0	0	0.979146	1	3.7	5	1	730	18	0.137737
600	2013	D	0.0297248	0.0109	0.0878414	0	0	0	-0.140778	0.0198146	0	0.5501	0.712163	0.168667	0.9393	2.19722	0.333333	22.1304	0	1	0	0	0.939067	1	3.7	7	1	849	20	0.164079
600	2014	D	0.173119	0.0763	0.31558	0	0	0	-0.254889	0.113525	0	0.6721	0.566119	0.184408	1.8052	2.19722	0.333333	23.6239	0	1	0	0	1.14576	1	3.6	3	1	860	20	0.285027
600	2015	D	0.100721	0.0407	0.224002	0	0	0	-0.0477778	0.0605565		0.6721	0.513648	0.134965	1.8836	2.19722	0.333333	23.6729	0	1	0	0	1.15369	1	3.6	2	1	1192	19	0.322046
600	2016	D	0.0981955	0.0388	0.230024	0	0	0	-0.117563	0.0576437	0	0.6731	0.546095	0.0975157	1.3185	2.19722	0.333333	23.4902	0	1	0	0	1.05488	1	3.7	9	1	1340	17	0.30648
600	2017	D	0.101874	0.038	0.257214	0	0	0	-0.109889	0.0579004	0	0.6563	0.583054	0.0403579	0.9203	2.19722	0.333333	23.3489	0	1	0	0	1.016	1	3.7	7	1	5752	16	0.273208
600	2018	D	0.121867	0.0465	0.291963	0	0	0	-0.181222	0.0708517	0	0.6563	0.577559	0.0805509	0.95	2.19722	0.333333	22.9198	0	1	0	0	0.914777	1	3.3	1	1	403	17	0.273131
601	2008	D	0.154797	0.0282	0.318395	0	0	0	-0.0313333	0.163953		0.172	0.617894	0.0629419	0.6876	2.19722	0.333333	21.6611	0	1	0	0	0.940119	1	2.6	3	1	40	16	0.285168
601	2009	D	0.290321	0.0411	0.543049	0	0	0	-0.169333	0.243917		0.1685	0.626987	0.0564043	1.1029	2.19722	0.333333	22.5284	0	1	0	0	1.2922	1	2.6	2	1	42	16	0.282129
601	2010	D	0.097503	0.0112	0.223939	0	0	0	-0.150667	0.0664688		0.1685	0.619481	0.0745287	0.9792	2.19722	0.333333	22.2946	0	1	0	0	1.17416	1	2.5	4	1	112	15	0.288285
601	2011	D	0.0788594	0.0096	0.194907	0	0	0	-0.028	0.0569733		0.1685	0.602083	0.0649994	0.8413	2.19722	0.333333	21.8307	0	1	0	0	0.975075	1	2.5	0	1	123	16	0.301196
601	2012	D	0.124518	0.0152	0.30971	0	0	0	-0.0774444	0.0902077		0.1685	0.603037	0.0759291	0.8271	2.19722	0.333333	21.9185	0	1	0	0	0.993069	1	2.5	1	1	192	15	0.302613
601	2013	D	0.538856	0.131	0.902829	0.25	1	0	-0.130362	0.820288	0	0.1597	0.570881	0.0949318	1.1291	2.07944	0.375	22.2981	0	1	0	0	1.0984	1	2.4	2	1	155	18	0.335891
601	2014	D	0.661558	0.1862	1.19201	0.333333	1	1	0.25	0.774973	0	0.1443	0.535824	0.0882141	1.5475	2.19722	0.333333	22.574	0	1	0	0	1.25283	1	2.4	2	1	188	18	0.347092
601	2015	D	0.63983	0.2813	1.18683	0.181818	1	1	0.0776364	0.512975	0	0.1443	0.506576	0.0980333	2.4197	2.3979	0.363636	23.1995	0	1	0	0	1.83245	1	2.5	6	1	423	17	0.365569
605	2008	D	0.18432	0.0621	0.392349	0	0	0	-0.069	0.11139	0	0.5575	0.501994	-0.0398209	3.7447	2.19722	0.333333	20.4021	0	1	0	0	3.2896	0	1.8	0	0	10	22	0.0651461
605	2009	D	0.165289	0.0553	0.326526	0	0	0	-0.120222	0.0991928	0	0.5575	0.518108	0.0306751	8.1382	2.19722	0.333333	20.9529	0	1	0	0	4.80248	0	1.4	0	0	6	23	0.0775507
605	2011	D	0.193437	0.0668	0.378437	0	0	0	-0.0282222	0.119821	0	0.5575	0.5759	-0.00800104	3.3501	2.19722	0.333333	20.7421	0	1	0	0	3.29343	0	1.4	0	0	46	23	0.0379054
605	2012	C	0.205528	0.0722	0.395065	0	0	0	-0.0742222	0.129507	0	0.5575	0.553792	0.0229411	7.0751	2.19722	0.333333	20.8601	0	1	0	0	5.90035	0	1.3	0	0	38	27	0.0807963
606	2008	G	0.43661	0.1037	0.803088	0.222222	1	1	0.107	0.454625	0.5	0.2281	0.442308	-0.0106733	2.1617	2.19722	0.333333	20.4858	0	0	0	0.058514	1.25639	0	3.8	0	0	18	25	0.395582
606	2009	G	0.318929	0.0842	0.569753	0.125	1	0	-0.012925	0.445975	1	0.1888	0.408263	0.00524685	4.4169	2.07944	0.25	21.6528	0	0	0	0.048438	2.44461	0	3.8	3	0	29	25	0.421954
606	2010	G	0.427423	0.0747	0.834596	0.111111	1	1	0.085	0.489836	1	0.1525	0.409754	0.0110068	4.6718	2.19722	0.333333	21.9025	0	0	0	0.045536	2.95053	0	3.8	0	0	57	21	0.38046
606	2011	G	0.331656	0.0451	0.66624	0.111111	1	0	-0.104333	0.295738	1	0.1525	0.388075	-0.00269588	3.7564	2.19722	0.333333	21.5796	0	0	0	0.045536	2.39954	0	3.8	0	0	228	18	0.400518
606	2012	C	0.108611	0.0184	0.220385	0	0	0	-0.411086	0.140351	0	0.1311	0.28586	0.0255969	3.9381	1.94591	0.428571	21.6137	0	0	0	0.039146	1.7511	0	3.4	0	0	1209	17	0.490328
607	2017	R	0.326111	0.127	0.59096	0.25	1	1	0.178563	0.243856	1	0.5208	0.373694	0.0578783	4.508	2.07944	0.375	22.5425	0	1	0	0	1.62272	1	2.7	7	0	48	16	0.302413
607	2018	R	0.333494	0.1308	0.600233	0.125	1	1	0.0458	0.251152	0.5	0.5208	0.346797	0.0812074	3.566	2.07944	0.375	22.1395	0	1	0	0	1.5352	1	2.6	0	0	22	17	0.313068
610	2008	K	0.417771	0.1382	0.696505	0.222222	1	1	0.0686667	0.427864	1	0.323	0.419143	0.0503204	1.8737	2.19722	0.333333	20.2792	0	0	0	0	1.21328	0	3.9	2	0	21	24	0.350774
610	2009	K	0.463804	0.1524	0.815943	0.222222	1	1	0.141444	0.471827	1	0.323	0.543992	0.165659	2.1871	2.19722	0.333333	21.1216	0	0	0	0	2.14107	0	3.9	3	0	24	21	0.288822
610	2010	K	0.443145	0.1312	0.867679	0.111111	1	1	0.0831111	0.406192	0.5	0.323	0.569959	-0.0675923	3.2443	2.19722	0.333333	21.5178	0	0	0	0	2.8223	0	3.9	0	0	31	21	0.285546
610	2011	K	0.135389	0.0266	0.324946	0	0	0	-0.197778	0.0825318	0	0.3223	0.344432	0.12242	4.8653	2.19722	0.333333	20.9569	0	0	0	0	2.22597	0	3.6	3	0	88	25	0.414487
610	2012	N	0.122776	0.0238	0.302879	0	0	0	-0.269111	0.0738442	0	0.3223	0.269678	0.116409	6.345	2.19722	0.333333	20.9631	0	0	0	0	2.27863	0	3.2	1	0	81	21	0.449764
610	2013	N	0.292909	0.0643	0.602646	0	0	0	-0.0304444	0.199504	0	0.3223	0.27882	-0.0198763	5.8787	2.19722	0.333333	20.9769	0	0	0	0	2.27033	0	3.3	2	0	57	24	0.451298
610	2014	N	0.477843	0.1447	0.897395	0	0	0	-0.0974444	0.448961	0	0.3223	0.242374	-0.00124625	10.4684	2.19722	0.333333	21.4573	0	0	0	0	3.83033	0	3.3	0	0	63	22	0.471426
610	2015	N	0.506293	0.174	0.848168	0	0	0	-0.07335	0.615711	0	0.2826	0.280704	-0.095472	8.2242	2.19722	0.333333	22.0381	0	0	0	0	3.05979	0	3.4	6	0	66	22	0.481634
610	2016	N	0.452505	0.1081	0.868468	0	0	0	-0.0652222	0.396116	0	0.2729	0.388244	-0.0364127	5.0678	2.19722	0.333333	21.9832	0	0	0	0	2.92601	0	3.3	8	0	117	20	0.410179
610	2017	N	0.502583	0.1398	0.866711	0	0	0	-0.075375	0.512276	0	0.2729	0.416292	-0.100213	3.7752	2.19722	0.333333	21.7438	0	0	0	0	2.38473	0	3.3	2	0	31	18	0.395161
610	2018	N	0.30767	0.0606	0.56313	0	0	0	-0.066375	0.222059	0	0.2729	0.279825	-0.0509778	4.77	2.19722	0.333333	21.2961	0	0	0	0	1.74232	0	3.21	0	0	19	19	0.500965
612	2008	C	0.254774	0.0684	0.477196	0	0	0	-0.076	0.235862	0	0.29	0.548336	0.12908	3.3354	2.19722	0.333333	21.9911	1	0	0	0	1.25697	0	3.4	20	0	101	9	0.354917
612	2009	C	0.345409	0.1082	0.591754	0	0	0	-0.033075	0.373103	0	0.29	0.494623	0.18604	6.3062	2.07944	0.375	23.3219	1	0	0	0	3.92913	0	3.5	18	0	213	10	0.389776
612	2010	C	0.280143	0.0674	0.519343	0	0	0	-0.143222	0.280833	0	0.24	0.483829	0.0903556	5.1881	2.19722	0.333333	23.0716	1	0	0	0	3.12956	0	3.4	39	0	331	8	0.386814
612	2011	C	0.198178	0.0418	0.439574	0	0	0	-0.100013	0.174167	0	0.24	0.502092	0.0550345	3.2952	2.07944	0.285714	22.3757	1	0	0	0	1.56251	0	3.4	23	0	424	8	0.380965
619	2008	C	0.519755	0.1708	0.953508	0	0	0	-0.189778	0.532585	0	0.3207	0.324023	0.133512	3.5843	2.19722	0.333333	21.3111	0	0	0	0.188219	0.980674	1	3.9	3	0	19	10	0.447792
619	2009	C	0.420731	0.1226	0.730024	0	0	0	-0.120375	0.382289		0.3207	0.247199	0.0682948	6.8921	2.07944	0.375	22.3132	0	0	0	0.188219	2.0036	1	3.9	11	0	59	10	0.486459
619	2010	C	0.386899	0.1099	0.661242	0	0	0	-0.00933333	0.342688	0	0.3207	0.356334	0.0746139	3.9519	2.07944	0.375	21.9881	0	0	0	0.157143	1.41768	1	3.7	8	0	41	10	0.440028
619	2011	C	0.434634	0.1271	0.786886	0	0	0	-0.037	0.396321	0	0.3207	0.451667	-0.0582717	2.6778	2.07944	0.375	21.4136	0	0	0	0.157143	0.943124	1	3.7	5	0	77	11	0.371233
619	2012	C	0.425739	0.1223	0.777162	0	0	0	-0.016425	0.381353	0	0.3207	0.457357	0.0784922	3.1571	2.07944	0.333333	21.954	0	0	0	0.157143	1.22024	1	3.7	12	0	414	14	0.362835
619	2013	C	0.411977	0.1175	0.700051	0	0	0	-0.264444	0.366386	0	0.3207	0.41399	0.0795761	2.8783	2.19722	0.333333	21.6867	0	0	0	0.157143	1.01706	1	3.4	3	0	168	14	0.390257
619	2014	C	0.461185	0.1375	0.877549	0	0	0	-0.24255	0.42875	0	0.3207	0.353838	0.151301	3.6893	2.07944	0.375	22.0012	0	0	0	0.157143	1.23786	1	3.2	0	0	41	18	0.419141
619	2015	C	0.487356	0.1524	0.920285	0	0	0	-0.0793333	0.467198	0	0.3262	0.321319	0.107017	4.7418	2.19722	0.333333	22.4097	0	0	0	0.150087	1.70264	1	3.1	5	0	200	18	0.440832
619	2016	C	0.419257	0.1093	0.873474	0	0	0	-0.0366667	0.335071	0	0.3262	0.312097	0.0863814	4.0286	2.19722	0.333333	22.1932	0	0	0	0.150087	1.43426	1	3.2	3	0	175	16	0.449022
619	2017	C	0.349523	0.084	0.693679	0	0	0	-0.0643333	0.257511	0	0.3262	0.252183	0.0293932	3.9615	2.19722	0.333333	21.8191	0	0	0	0.159838	1.10242	1	2.9	1	0	82	15	0.482917
619	2018	C	0.28779	0.0698	0.564617	0	0	0	-0.0484444	0.208732	0	0.3344	0.30386	-0.0514028	2.7844	2.19722	0.333333	21.3483	0	0	0	0.163856	0.796963	1	2.83	0	0	50	16	0.460174
625	2009	C	0.24603	0.0727	0.489944	0	0	0	-0.0527692	0.159605	0	0.4555	0.636533	0.11901	2.6646	2.70805	0.333333	24.2121	1	0	1	0	1.45315	1	4	30	0	2334	19	0.279597
625	2010	C	0.191494	0.0532	0.399644	0	0	0	-0.0165333	0.116386	0	0.4571	0.652501	0.0884896	2.1967	2.70805	0.333333	23.8196	1	0	1	0	1.26832	1	3.9	17	0	2496	21	0.260216
625	2011	C	0.17535	0.0482	0.374877	0	0	0	-0.153493	0.104419	0	0.4616	0.599021	0.0056722	1.3918	2.70805	0.333333	23.6288	1	0	1	0	1.04673	1	3.5	20	0	2159	21	0.28195
625	2012	C	0.137726	0.0394	0.295315	0	0	0	-0.05696	0.087692	0	0.4493	0.666268	0.0110996	1.4299	2.70805	0.333333	24.1575	1	0	1	0.107433	1.25045	1	3.3	34	0	2852	23	0.233605
625	2013	C	0.307577	0.0885	0.590357	0	0	0	-0.0916267	0.208579	0	0.4243	0.650706	0.0343419	1.981	2.70805	0.333333	24.7009	1	0	1	0.097589	1.60901	1	3.4	52	0	3288	21	0.248062
625	2014	C	0.262047	0.0694	0.517624	0	0	0	-0.0983231	0.173154	0	0.4008	0.63472	0.0542411	2.45	2.56495	0.384615	25.062	1	0	1	0.092184	1.64194	1	3.5	34	0	3707	21	0.26294
625	2015	C	0.255583	0.0691	0.507698	0	0	0	-0.0442615	0.172405	0	0.4008	0.617805	0.0605598	2.3982	2.56495	0.384615	25.0943	1	0	1	0.092184	1.43585	1	3.6	26	0	4904	22	0.281036
625	2016	C	0.28511	0.0836	0.552092	0	0	0	-0.138062	0.199904	0	0.4182	0.592968	0.0214679	2.2379	2.56495	0.461538	24.9965	1	0	1	0.096186	1.21636	1	3.7	19	0	5815	20	0.301968
625	2017	C	0.295105	0.0903	0.568149	0	0	0	-0.198154	0.209464		0.4311	0.552762	-0.0129053	2.1671	2.56495	0.538462	24.8261	1	0	1	0	1.0734	1	3.4	21	0	7758	18	0.327731
625	2018	C	0.271304	0.0829	0.521969	0	0	0	-0.0536786	0.188025		0.4409	0.506327	-0.0415822	1.6592	2.63906	0.571429	24.178	1	0	1	0	0.815302	1	3.3	14	0	3220	16	0.346803
628	2008	J	0.1416	0.0227	0.31056	0	0	0	-0.0252222	0.101931	0	0.2227	0.915842	0.125554	0.4218	2.19722	0.333333	20.4821	0	0	0	0	1.25766	0	4.6	0	0	29	19	-0.0034239
628	2009	J	0.178489	0.0294	0.323005	0	0	0	-0.0857778	0.131191	0	0.2241	0.895614	0.0709492	0.9557	2.19722	0.333333	21.7624	0	0	0	0	1.94107	0	4.3	0	0	68	19	0.0261257
628	2011	J	0.113811	0.0175	0.228546	0	0	0	-0.548945	0.077951	0	0.2245	0.937174	0.0447896	0.5561	2.19722	0.333333	21.1946	0	0	0	0	1.40541	0	4.2	0	0	315	22	0.0284271
628	2012	K	0.0807387	0.0121	0.174704	0	0	0	-0.378778	0.0538976	0	0.2245	0.90391	0.0461319	0.6368	2.19722	0.333333	21.147	0	0	0	0	1.39776	0	4	0	0	357	21	0.0391996
628	2013	E	0.0718617	0.0106	0.159344	0	0	0	-0.0793333	0.047216	0	0.2245	0.905801	0.040245	0.7366	2.19722	0.333333	21.0862	0	0	0	0	1.31707	0	4.1	0	0	323	22	0.0366482
628	2014	E	0.331172	0.0682	0.51324	0	0	0	-0.0702222	0.303786	0	0.2245	0.926788	0.0409245	0.6215	2.19722	0.333333	21.3678	0	0	0	0	1.40783	0	4.2	0	0	198	23	0.0215413
628	2015	E	0.278184	0.0918	0.496424	0	0	0	-0.238444	0.202203	0	0.454	0.827119	-0.0253112	1.3949	2.19722	0.333333	22.4122	0	0	0	0	1.71839	0	4.1	3	0	369	21	0.146249
628	2016	E	0.156984	0.0441	0.329621	0	0	0	-0.054	0.0971366	0	0.454	0.792944	0.0183751	1.2008	2.07944	0.375	22.2136	0	0	0	0	1.64399	0	4.2	1	0	160	22	0.172351
628	2017	E	0.126014	0.0343	0.247315	0	0	0	-0.0266625	0.0755507	0	0.454	0.738966	0.0378369	0.9533	2.07944	0.375	21.6803	0	0	0	0	1.36872	0	4	0	0	71	22	0.206324
628	2018	E	0.106806	0.0284	0.217529	0	0	0	-0.146925	0.0625551	0	0.454	0.752415	-0.0437919	1.1657	2.07944	0.375	21.8463	0	0	0	0	1.37727	0	3.47	1	0	88	24	0.193312
629	2012	B	0.0594859	0.0195	0.137114	0	0	0	-0.29513	0.0332311	0	0.5868	0.504488	0.0502573	1.7157	2.30259	0.5	24.2897	1	0	0	0	1.35733	0	4	22	1	760	19	0.255783
629	2013	B	0.0783965	0.0256	0.170694	0	0	0	-0.0991636	0.0436264	0	0.5868	0.577386	0.00916249	0.8641	2.3979	0.363636	23.6346	1	0	0	0	1.05082	0	4.1	9	1	498	18	0.21836
629	2014	B	0.094379	0.0302	0.238088	0	0	0	-0.0492	0.0514656	0	0.5868	0.767554	0.0319327	0.1691	2.3979	0.363636	24.152	1	0	0	0	1.19795	0	4.2	5	1	447	18	-0.009498
629	2015	B	0.0827214	0.0272	0.178075	0	0	0	-0.0461454	0.0463531	0	0.5868	0.825853	0.00052764	0.1033	2.3979	0.363636	24.174	1	0	0	0	1.21571	0	4.1	4	1	494	21	-0.0483114
629	2016	B	0.0827214	0.0272	0.178075	0	0	0	-0.0214444	0.0463531	0	0.5868	0.625044	-0.0349347	0.0437	2.19722	0.333333	23.7451	1	0	0	0.016887	1.97612	0	4.2	3	1	262	21	0.280145
629	2018	C	0.0854119	0.028	0.199761	0	0	0	-0.0418889	0.0477164	0	0.5868	0.351754	0.149914	5.2594	2.19722	0.333333	23.9724	1	0	0	0.017062	1.84553	0	3.47	14	0	67	16	0.451179
630	2008	C	0.0604989	0.0184	0.150616	0	0	0	-0.0200727	0.0323261	0	0.5692	0.644369	0.147929	2.6975	2.3979	0.363636	22.8759	0	0	0	0.104221	1.03914	1	3.9	9	0	110	16	0.220707
630	2009	C	0.14596	0.049	0.276964	0	0	0	-0.03289	0.0860857	0	0.5692	0.712469	0.0256264	2.4945	2.30259	0.4	24.0791	0	0	0	0.104221	1.39332	1	3.9	16	0	308	16	0.175193
630	2010	C	0.182839	0.0645	0.328973	0	0	0	-0.388267	0.113311	0	0.56923	0.742978	-0.165067	3.0917	2.48491	0.333333	24.5381	0	0	0	0.104226	2.1531	1	3.7	29	0	515	14	0.158054
630	2011	C	0.159888	0.0494	0.317845	0	0	0	-0.025675	0.0953116	0	0.5183	0.645426	0.13373	3.3406	2.48491	0.333333	23.897	0	0	0	0.094901	1.38603	1	3.7	22	0	720	12	0.236613
630	2012	C	0.150016	0.0461	0.282853	0	0	0	-0.0181071	0.0889446	0	0.5183	0.697281	-0.0179701	2.8672	2.63906	0.357143	24.0142	0	0	0	0.094901	1.37079	1	3.7	21	0	588	12	0.212193
630	2013	C	0.1412	0.0429	0.269996	0	0	0	-0.0837846	0.0827706	0	0.5183	0.699186	0.0149525	2.4863	2.56495	0.384615	23.3796	0	0	0	0.094901	1.05756	1	3.4	13	0	361	13	0.218259
630	2014	C	0.47203	0.2442	0.66491	0	0	0	-0.10296	0.617446	0	0.3955	0.666115	0.0488373	2.7443	2.30259	0.4	24.111	0	0	0	0.072416	1.2207	1	3.2	4	0	993	12	0.245626
630	2015	C	0.227703	0.0592	0.407436	0	0	0	-0.013975	0.149684	0	0.3955	0.66883	0.110361	2.8113	2.48491	0.333333	24.2563	0	0	0	0.072416	1.44376	1	3.1	3	0	1073	11	0.238399
630	2016	C	0.159191	0.0374	0.321996	0	0	0	-0.054275	0.0945638	0	0.3955	0.60694	0.108501	2.8133	2.48491	0.333333	24.1059	0	0	0	0.072416	1.26727	1	3.2	8	0	577	10	0.284547
630	2017	C	0.317066	0.0913	0.557336	0	0	0	-0.0507	0.249932	0	0.3653	0.611346	-0.0161393	2.5439	2.48491	0.333333	24.1487	0	0	0	0	1.23112	1	2.9	13	0	711	10	0.274512
635	2008	C	0.320965	0.0724	0.674555	0	0	0	-0.0804444	0.26462		0.2736	0.80682	0.00154282	0.6204	2.19722	0.333333	20.8696	0	0	0	0.138922	1.09783	0	4.4	12	0	76	19	0.0675306
635	2009	C	0.441927	0.1412	0.633894	0	0	0	-0.028	0.524322		0.2693	0.758209	0.0197142	0.982	2.19722	0.333333	21.9205	1	0	0	0.160615	1.64084	0	4.4	12	0	184	16	0.177099
635	2010	C	0.4313	0.1087	0.733585	0	0	0	-0.225222	0.424609	0	0.256	0.745928	0.0566764	1.0665	2.19722	0.333333	21.7166	1	0	0	0.164191	1.47992	0	4.4	6	0	271	14	0.204172
635	2011	C	0.396676	0.0962	0.65151	0	0	0	-0.0157778	0.375781		0.256	0.731939	0.0416638	1.0996	2.19722	0.333333	21.5297	1	0	0	0.085767	1.3292	0	4.4	9	0	367	12	0.215339
635	2012	C	0.182332	0.0638	0.366602	0	0	0	-0.0311111	0.119947	0	0.5319	0.26082	0.0574853	2.7217	2.19722	0.333333	21.6801	1	0	0	0.140894	0.987639	0	4.2	6	0	178	12	0.535949
635	2013	C	0.12843	0.0395	0.311835	0	0	0	-0.321	0.0770732		0.5125	0.227402	0.075605	3.2862	2.19722	0.333333	21.7965	1	0	0	0.143936	1.02973	0	4.1	3	0	209	12	0.554495
635	2014	C	0.11025	0.0332	0.282239	0.111111	1	1	0.00655556	0.0647805	0	0.5125	0.106284	0.156599	7.9722	2.19722	0.333333	22.0569	1	0	0	0.142891	1.19366	0	4	1	0	118	12	0.618918
635	2015	C	0.127112	0.0371	0.282677	0.111111	1	1	0.0667778	0.0723902	0.333333	0.5125	0.111514	0.0373853	8.7014	2.19722	0.333333	22.2269	1	0	0	0.141248	1.5422	0	4	0	0	229	11	0.616639
635	2016	C	0.12118	0.0351	0.274023	0	0	0	-0.268875	0.0684878	0	0.5125	0.130624	0.0600592	14.0174	2.07944	0.375	22.9544	1	0	0	0.141248	2.9266	0	3.9	1	0	415	11	0.607151
635	2017	C	0.125006	0.0394	0.280016	0	0	0	-0.237038	0.0768781	0	0.5125	0.13317	0.107106	7.1026	2.07944	0.375	22.2057	1	0	0	0.141248	1.41182	0	3.9	0	0	766	10	0.607009
635	2018	C	0.129599	0.0417	0.252735	0	0	0	-0.0605714	0.0813659	0	0.5125	0.156592	0.060886	4.3218	1.94591	0.428571	21.6696	1	0	0	0.141248	0.978109	0	3.89	0	0	292	12	0.591868
636	2008	C	0.31097	0.0568	0.601914	0	0	0	-0.0611692	0.311233	0	0.1825	0.374641	0.0680698	1.4892	2.56495	0.384615	21.3395	0	1	0	0	1.01136	1	2.6	1	0	63	16	0.41826
636	2009	C	0.195932	0.0299	0.412192	0	0	0	-0.0607385	0.163836	0	0.1825	0.30569	0.0999154	5.5864	2.56495	0.384615	22.5325	0	1	0	0	2.28819	1	2.6	1	0	77	17	0.459676
636	2010	C	0.177758	0.0227	0.384148	0	0	0	-0.0627846	0.124384	0	0.1825	0.26868	0.126718	6.9925	2.56495	0.384615	22.8459	0	1	0	0	2.80302	1	2.5	4	0	153	16	0.499585
636	2011	C	0.18149	0.0266	0.386844	0	0	0	-0.0596615	0.124765	0	0.2132	0.305384	0.0762924	3.7633	2.56495	0.384615	22.179	0	1	0	0	1.60085	1	2.5	2	0	113	16	0.476515
636	2012	C	0.158519	0.0246	0.354253	0	0	0	-0.0563231	0.104859	0	0.2346	0.329583	0.0356813	3.4151	2.56495	0.384615	22.1455	0	1	0	0	1.59419	1	2.5	0	0	117	18	0.457567
636	2013	C	0.240773	0.0393	0.507234	0	0	0	-0.0887778	0.167519	0	0.2346	0.402173	0.0253887	2.4873	2.19722	0.444444	22.0434	0	1	0	0	1.36987	1	2.4	0	0	124	19	0.429226
636	2014	C	0.398597	0.0925	0.775639	0	0	0	-0.158556	0.348531	0	0.2654	0.258933	0.0159635	4.347	2.19722	0.444444	22.6908	0	1	0	0	1.55358	1	2.4	0	0	131	18	0.523122
636	2015	C	0.474315	0.1084	0.895992	0	0	0	-0.0698889	0.452799	0	0.2394	0.273827	0.00251665	4.1655	2.19722	0.444444	23.0471	0	1	0	0	1.69099	1	2.5	0	0	226	19	0.490652
636	2016	C	0.41852	0.0887	0.857162	0	0	0	-0.218222	0.442836	0	0.2003	0.319639	0.0326821	3.3378	2.19722	0.444444	22.8909	0	1	0	0	1.57638	1	2.5	4	0	129	19	0.460372
636	2017	C	0.366876	0.0699	0.725446	0	0	0	-0.223778	0.291371	0	0.2399	0.276182	0.0641284	4.8077	2.19722	0.444444	23.0875	0	1	0	0	1.86829	1	2.5	9	0	168	20	0.482248
636	2018	C	0.47668	0.0882	0.990063	0	0	0	-0.138444	0.440339	0	0.2003	0.215138	0.207538	5.7844	2.19722	0.444444	22.9866	0	1	0	0	1.56741	1	2.41	7	0	80	16	0.537428
651	2008	C	0.63938	0.221	1.11804	0.111111	1	0	-0.134444	0.905367	0.25	0.2441	0.75164	0.0120578	2.535	2.19722	0.333333	23.9157	0	1	0	0	1.39227	1	2.6	34	0	346	19	0.183558
651	2009	C	0.644208	0.2028	1.14642	0.111111	1	1	0.0844444	0.981132	0.25	0.2067	0.793273	0.18338	2.0864	2.19722	0.333333	24.719	0	1	0	0	1.83595	1	2.6	31	0	562	21	0.151274
651	2010	C	0.641245	0.1944	1.13891	0.125	1	0	-0.0377875	0.940493	0.25	0.2067	0.786421	0.00938954	2.0611	2.07944	0.375	24.6568	0	1	0	0	1.55756	1	2.5	38	0	1067	23	0.151196
651	2011	C	0.627205	0.1877	1.12993	0.125	1	1	0.07415	0.908079	0.25	0.2067	0.784335	0.0393862	1.9871	2.07944	0.375	24.6094	0	1	0	0.005863	1.35133	1	2.5	42	0	1823	22	0.154602
651	2012	C	0.655466	0.2005	1.15627	0	0	0	-0.162	0.966085	0	0.1937	0.7436	0.171138	2.0894	2.07944	0.375	25.0632	0	1	0	0.005527	1.45336	1	2.5	43	0	2085	23	0.187231
651	2013	C	0.651999	0.2171	1.1742	0	0	0	-0.064575	0.892216	0	0.1937	0.734734	0.0970055	2.1631	2.07944	0.375	25.3106	0	1	0	0.005527	1.4661	1	2.4	35	0	2040	20	0.180743
651	2014	C	0.661558	0.2295	1.17098	0	0	0	-0.245111	0.7939	0	0.1822	0.711123	0.121225	2.2468	2.19722	0.333333	25.4387	0	1	0	0.004518	1.42275	1	2.4	37	0	2415	18	0.194052
651	2015	C	0.630861	0.1744	1.18683	0.222222	1	1	0.106667	0.95719	1	0.1822	0.699646	0.237316	2.0007	2.19722	0.333333	25.6245	0	1	0	0	1.52729	1	2.5	31	0	3415	18	0.201479
651	2016	C	0.675914	0.2118	1.2281	0.25	1	1	0.07225	0.860246	0	0.1822	0.698834	0.0814826	2.0089	2.07944	0.375	25.7212	0	1	0	0	1.50713	1	2.5	23	0	9517	19	0.202075
651	2017	C	0.66438	0.2646	1.21557	0.285714	1	1	0.159314	0.688587	0	0.1822	0.689094	0.0760975	2.6892	1.94591	0.428571	26.295	0	1	0	0	1.90501	1	2.5	35	0	4986	20	0.21345
651	2018	C	0.650405	0.2536	1.1807	0.166667	1	0	-0.0233833	0.718454	0	0.1822	0.630963	0.107234	2.6756	1.79176	0.333333	26.0925	0	1	0	0	1.48192	1	2.41	38	0	3323	20	0.260362
652	2008	M	0.136838	0.0291	0.263553	0	0	0	-0.0323333	0.0866845	0	0.3357	0.614253	-0.0676873	2.0919	2.19722	0.333333	22.7857	0	1	0	0	1.81906	1	3.6	3	0	2829	19	0.259422
652	2009	M	0.121694	0.0252	0.240729	0	0	0	-0.122222	0.0748886	0	0.3365	0.633818	-0.0476947	2.6231	2.19722	0.333333	23.2225	0	1	0	0	2.18308	1	3.6	0	0	473	20	0.203377
652	2011	M	0.142919	0.03	0.27252	0	0	0	-0.0351111	0.0889152	0	0.3374	0.800966	-0.0162993	0.7021	2.19722	0.333333	22.5521	0	1	0	0	1.25223	1	3.6	1	0	780	19	0.0823852
652	2012	F	0.108683	0.0217	0.220499	0	0	0	-0.558111	0.0642963	0	0.3375	0.830865	0.0272983	0.6117	2.19722	0.333333	22.3821	0	1	0	0	1.14843	1	3.6	0	0	542	20	0.0336649
652	2013	F	0.151036	0.0304	0.352351	0	0	0	-0.0573333	0.0899941	0	0.3378	0.849184	0.0467823	0.9296	2.19722	0.333333	22.6384	0	1	0	0	1.19034	1	3.6	0	0	675	19	0.0231773
652	2014	F	0.305997	0.0731	0.618578	0	0	0	-0.200778	0.216336	0	0.3379	0.852878	-0.0412144	0.8461	2.19722	0.333333	23.1002	0	1	1	0	1.30957	1	3.5	0	0	860	19	0.0481223
652	2015	F	0.165518	0.0354	0.391076	0	0	0	-0.110889	0.107599	0	0.329	0.86348	-0.0191083	0.8838	2.19722	0.333333	23.0766	0	1	1	0	1.23015	1	3.5	0	0	1865	17	0.0630199
652	2016	F	0.146334	0.0304	0.356317	0	0	0	-0.128889	0.0921771	0	0.3298	0.864875	-0.0330103	1.0663	2.19722	0.333333	22.8207	0	1	1	0	1.11802	1	3.5	0	0	1775	17	0.0620166
652	2017	F	0.0661401	0.0131	0.181965	0	0	0	-0.15885	0.039721	0	0.3298	0.852533	0.0238042	1.0815	2.07944	0.375	22.5962	0	1	1	0	1.05063	1	3.5	0	0	1138	19	0.0673764
652	2018	F	0.0693946	0.0138	0.186564	0	0	0	-0.0635556	0.0418435	0	0.3298	0.850991	0.0387328	0.8531	2.19722	0.333333	22.2143	0	1	1	0	0.979319	1	3.51	0	0	401	19	0.0620335
655	2008	B	0.169298	0.0537	0.3957	0	0	0	-0.0596667	0.103608	0	0.5183	0.095427	0.333085	17.2344	2.19722	0.333333	21.8485	0	1	0	0	1.64314	1	3.7	16	1	75	27	0.521012
655	2009	B	0.157233	0.0564	0.29322	0	0	0	-0.0288889	0.0965588	0	0.5841	0.127783	0.117256	29.2832	2.19722	0.333333	23.1427	0	1	0	0	4.47508	1	3.4	13	1	62	25	0.498596
655	2010	B	0.117533	0.0395	0.268106	0	0	0	-0.01177	0.0676254	0	0.5841	0.113821	0.129408	32.7995	2.19722	0.333333	23.3578	0	1	0	0	4.36328	1	3.4	14	1	160	25	0.527812
655	2011	B	0.0804927	0.0261	0.197623	0	0	0	-0.113738	0.0446841	0	0.5841	0.11365	0.157321	18.5549	2.19722	0.333333	22.8993	0	1	0	0	2.47511	1	3.4	8	1	159	21	0.538945
657	2008	C	0.0970928	0.0221	0.230463	0	0	0	-0.0245556	0.0626417	0	0.3528	0.257527	0.177608	7.4316	2.19722	0.333333	20.5505	0	0	0	0.165534	1.74009	1	3.7	1	0	58	12	0.546591
657	2009	C	0.104009	0.024	0.213077	0	0	0	-0.0682222	0.0680272	0	0.3528	0.300731	0.0184161	10.9032	2.19722	0.333333	21.47	0	0	0	0.257294	3.52553	1	3.5	0	0	78	11	0.523286
657	2013	C	0.0654199	0.0259	0.147901	0	0	0	-0.175667	0.0356406	0	0.7267	0.592067	0.040201	2.2363	2.19722	0.333333	22.5753	1	0	0	0.19313	1.06959	1	2.2	1	0	263	17	0.26944
657	2014	C	0.319457	0.1431	0.634282	0	0	0	-0.0683333	0.234821		0.6094	0.498505	0.142872	3.0169	2.19722	0.333333	23.0787	1	0	0	0.267976	1.19408	1	2.3	4	0	276	20	0.310166
657	2016	C	0.0950669	0.0324	0.20931	0	0	0	-0.268889	0.0531671		0.6094	0.474306	0.0700077	2.6834	2.19722	0.333333	22.9353	1	0	0	0.075931	1.31483	1	2.4	5	0	566	19	0.294723
657	2017	C	0.109757	0.0375	0.271459	0	0	0	-0.291556	0.0615359		0.6094	0.49195	0.0711794	2.5539	2.19722	0.333333	22.7784	1	0	0	0.075931	1.21372	1	2.3	0	0	239	19	0.289736
657	2018	C	0.11513	0.0397	0.265354	0	0	0	-0.231314	0.065146		0.6094	0.492383	0.0540404	2.1923	1.94591	0.428571	22.267	1	0	0	0.075931	1.06289	1	2.3	3	0	86	21	0.29364
661	2008	C	0.394033	0.0838	0.782797	0	0	0	-0.094275	0.315275	0	0.2658	0.630745	0.105845	1.6336	2.19722	0.333333	20.8993	0	0	0	0.07974	1.31466	0	4	1	0	17	25	0.139587
661	2009	C	0.459405	0.11	0.865658	0	0	0	-0.35	0.413845	0	0.2658	0.554468	0.251694	3.6938	2.19722	0.333333	21.9786	0	0	0	0.0223	2.51581	0	4	5	0	37	24	0.187888
661	2010	C	0.546511	0.1583	0.919852	0	0	0	-0.067	0.654132	0	0.242	0.543646	0.198107	6.2915	2.19722	0.333333	22.8008	0	0	0	0.020304	5.07612	0	3.8	14	0	129	25	0.210831
661	2011	C	0.544919	0.1735	0.895896	0	0	0	-0.0384444	0.716942	0	0.242	0.540351	0.0821856	3.7406	2.19722	0.333333	22.2485	0	0	0	0.020304	2.77318	0	3.7	11	0	161	26	0.20003
661	2012	C	0.522265	0.1757	0.839657	0	0	0	-0.0112222	0.726033	0	0.242	0.436626	0.176265	6.743	2.19722	0.333333	22.8057	0	0	0	0	3.90361	0	3.7	9	0	310	25	0.283323
661	2013	C	0.551894	0.1656	0.903032	0	0	0	-0.129333	0.76419	0	0.2167	0.39257	0.17777	9.8096	2.19722	0.333333	23.3818	0	0	0	0	5.48232	0	3.7	15	0	456	23	0.308502
661	2014	C	0.520261	0.1743	0.805903	0	0	0	-0.018	0.782316	0	0.2228	0.350592	0.0888547	8.2729	2.19722	0.333333	23.1557	0	0	0	0	3.96695	0	3.4	13	0	496	23	0.336349
661	2015	C	0.414352	0.0973	0.684486	0	0	0	-0.0546667	0.436715	0	0.2228	0.361767	0.201964	8.8971	2.19722	0.333333	23.4844	0	0	0	0	4.50633	0	3.5	12	0	406	25	0.333883
661	2016	C	0.342114	0.0687	0.589201	0	0	0	-0.116222	0.307245	0	0.2236	0.282593	0.0496611	8.3485	2.19722	0.333333	23.6691	0	0	0	0	3.34867	0	3.5	18	0	334	24	0.453302
661	2017	C	0.449535	0.1079	0.757874	0	0	0	-0.0661111	0.482558	0	0.2236	0.29261	0.0518793	10.7104	2.19722	0.333333	24.1615	0	0	0	0	4.52509	0	3.5	41	0	197	24	0.437609
661	2018	C	0.429929	0.0974	0.736153	0	0	0	-0.0396	0.435599	0	0.2236	0.327952	0.0939193	7.8845	2.07944	0.375	24.1168	0	0	0	0.035239	3.48902	0	3.46	44	0	114	23	0.415372
665	2008	L	0.422148	0.1269	0.801769	0.0909091	1	0	-0.0475273	0.558539	1	0.2272	0.694671	0.145386	0.6105	2.3979	0.363636	20.0382	0	0	0	0	1.22166	1	4.2	0	0	15	16	0.0807548
665	2009	L	0.272888	0.0614	0.519182	0	0	0	-0.0396	0.270246	0	0.2272	0.734952	0.0057336	1.7337	2.3979	0.363636	21.1658	0	0	0	0	1.90466	1	4.2	0	0	14	16	0.0692686
665	2010	L	0.450811	0.1271	0.845361	0	0	0	-0.0560727	0.559419	0	0.2272	0.715773	0.130447	3.1362	2.3979	0.363636	21.7353	0	0	0	0	2.71594	1	4.2	10	0	123	16	0.0777478
665	2011	L	0.46715	0.1449	0.801903	0	0	0	-0.0472364	0.619496	0	0.2339	0.685234	0.127623	2.8402	2.3979	0.363636	21.4228	0	0	0	0	2.36565	1	4.1	3	0	50	20	0.0981797
665	2012	R	0.0665249	0.0237	0.168871	0	0	0	-0.0342546	0.0631159	0	0.3755	0.340707	0.166471	2.6135	2.3979	0.363636	22.034	0	0	0	0.199163	1.17109	1	3.8	6	0	161	20	0.40338
665	2013	R	0.1439	0.0532	0.345702	0	0	0	-0.265636	0.141678	0	0.3755	0.299572	0.187134	3.3095	2.3979	0.363636	22.1718	0	0	0	0.199163	1.2855	1	3.5	1	0	105	20	0.448091
666	2008	C	0.513768	0.3086	0.762399	0	0	0	-0.334317	0.912208	0	0.3383	0.488921	0.00674125	1.5764	2.48491	0.333333	21.2194	1	1	1	0.042051	0.91045	0	1.8	3	0	18	16	0.352127
666	2009	C	0.52284	0.315	0.792906	0	0	0	-0.128592	0.931126	0	0.3383	0.571241	0.0472028	2.1472	2.48491	0.333333	22.73	1	1	0	0.042051	1.24942	0	1.4	0	0	49	18	0.299735
666	2010	C	0.592047	0.3791	0.965303	0	0	0	-0.0351	0.892377	0	0.3383	0.619194	0.0923029	1.6057	2.07944	0.375	22.712	1	1	0	0.04205	1.09919	0	1.4	5	0	148	20	0.140814
666	2011	C	0.549113	0.3349	0.888605	0	0	0	-0.0595556	0.98995	0	0.3383	0.558105	0.127338	1.7765	2.19722	0.444444	22.4412	1	1	0	0.042051	0.995406	0	1.4	6	0	404	18	0.132195
666	2012	C	0.613726	0.3654	1.02593	0	0	0	-0.0461111	0.851943	0	0.3113	0.481236	0.115193	1.914	2.19722	0.444444	22.72	1	1	0	0.038695	0.985414	0	1.3	4	0	189	19	0.17797
666	2013	C	0.611693	0.3625	1.02126	0	0	0	-0.143662	0.933241	0	0.3383	0.459259	0.125982	1.8661	1.94591	0.428571	22.6508	1	1	0	0.038695	0.926472	0	1.2	3	0	209	20	0.156839
666	2014	C	0.556074	0.2998	0.933285	0	0	0	-0.08235	0.886196	0	0.3383	0.436092	0.116215	2.1504	2.07944	0.375	23.2628	1	1	0	0.038695	1.01281	0	1.3	7	0	377	18	0.156087
666	2015	C	0.279426	0.1039	0.598026	0	0	0	-0.0680625	0.185403	0	0.5604	0.509859	0.0855789	1.9486	2.07944	0.375	23.7753	1	1	0	0.038695	1.10994	0	1.4	8	0	378	20	0.132985
666	2016	C	0.163737	0.0552	0.381617	0	0	0	-0.07515	0.0956175	0	0.5773	0.550833	0.0115104	1.4283	2.07944	0.375	23.4345	1	1	0	0.038695	0.990352	0	1.4	11	0	188	20	0.124269
666	2017	C	0.141167	0.0471	0.331271	0	0	0	-0.0594	0.0807613	0	0.5832	0.461464	-0.0541348	1.4458	2.07944	0.375	23.3388	1	1	0	0.038695	0.930569	0	1.4	17	0	124	20	0.143655
666	2018	C	0.103635	0.0333	0.247276	0	0	0	-0.058725	0.0570988	0	0.5832	0.467485	0.123075	1.2572	2.07944	0.375	22.7502	1	1	0	0.038695	0.859278	0	1.4	8	0	111	16	0.150853
677	2008	C	0.475267	0.2923	0.714395	0.444444	1	1	0.137022	0.555594	0.166667	0.1624	0.891925	0.0250078	-0.1554	2.3979	0.363636	21.574	0	1	0	0	1.16901	1	3.7	17	0	42	14	0.0064611
677	2009	C	0.594837	0.3338	0.985326	0.2	1	1	0.17701	0.486519	0.454545	0.1624	0.889472	0.0326279	0.9744	2.3979	0.363636	22.7507	0	1	0	0	1.95911	1	3.4	17	0	94	15	0.0201192
678	2008	C	0.243241	0.0434	0.559384	0	0	0	-0.05208	0.153792	0	0.2822	0.397866	0.018296	2.5679	1.60944	0.4	20.5345	0	0	0	0	1.33222	1	4.2	0	0	14	23	0.39491
678	2009	C	0.212117	0.0363	0.471074	0	0	0	-0.134775	0.132192		0.2746	0.390032	-0.0180784	4.9337	2.07944	0.25	21.4024	0	0	0	0.01411	2.92317	1	4.2	0	0	25	24	0.401081
678	2010	C	0.231944	0.0398	0.517818	0	0	0	-0.128556	0.14515		0.2742	0.455946	-0.00841629	4.6409	2.19722	0.333333	21.5821	0	0	0	0.01371	3.02393	1	4.2	0	0	21	24	0.368376
678	2011	C	0.164865	0.0263	0.404409	0	0	0	-0.0648889	0.0959154		0.2742	0.497509	0.0142171	2.5669	2.19722	0.333333	20.8787	0	0	0	0.01371	1.61415	1	4.1	0	0	198	23	0.348804
678	2012	C	0.17169	0.0278	0.391507	0	0	0	-0.0476667	0.101386		0.2742	0.597451	-0.0443642	1.5888	2.19722	0.333333	20.9067	0	0	0	0.01371	1.50818	1	3.8	0	0	87	22	0.183547
678	2013	C	0.0517509	0.0134	0.122652	0	0	0	-0.298889	0.0273079		0.4907	0.49023	-0.0352679	1.613	2.19722	0.333333	21.3122	0	0	0	0.00962	1.2294	1	3.5	1	0	143	26	0.296548
678	2014	C	0.179821	0.0527	0.385269	0	0	0	-0.0477778	0.107398	0	0.4907	0.509652	0.00715771	2.0791	2.19722	0.333333	21.7597	0	0	0	0.00962	1.5382	1	3.1	0	0	115	25	0.289942
678	2015	C	0.20213	0.0613	0.423164	0	0	0	-0.049	0.123813	0	0.4951	0.554425	-0.0515834	2.8516	2.19722	0.333333	22.3957	0	0	0	0.00969	2.27717	1	2.6	2	0	208	24	0.241881
678	2016	C	0.360658	0.1237	0.724644	0	0	0	-0.0354444	0.268738	0	0.4603	0.499855	-0.0137619	3.4451	2.19722	0.333333	22.5231	0	0	0	0.009045	2.72316	1	2.4	0	0	4295	23	0.302012
680	2008	C	0.454499	0.1132	0.64693	0	0	0	-0.125778	0.536493	0	0.211	0.395555	0.0560764	4.1204	2.19722	0.333333	22.4732	0	1	0	0	1.4234	1	3.7	26	0	136	18	0.437126
680	2009	C	0.460814	0.1187	0.653432	0	0	0	-0.02925	0.562559	0	0.211	0.461523	0.0606769	3.9224	2.07944	0.375	22.9862	0	1	0	0	1.81863	1	3.4	28	0	113	17	0.398072
680	2010	C	0.51087	0.1696	0.767936	0	0	0	-0.166889	0.803791	0	0.211	0.591711	0.0199453	3.3733	2.19722	0.333333	23.3486	0	1	0	0	1.73885	1	3.4	18	0	183	18	0.300847
680	2011	C	0.437543	0.1008	0.62932	0	0	0	-0.368333	0.477725		0.211	0.648312	-0.12878	2.2275	2.19722	0.333333	22.6427	0	1	0	0	1.11888	1	3.4	20	0	405	20	0.23961
680	2012	C	0.2864	0.0442	0.46092	0	0	0	-0.0766667	0.209479	0	0.211	0.630917	0.0435062	1.7058	2.19722	0.333333	22.4363	0	1	0	0	1.03994	1	3.3	2	0	312	20	0.227619
680	2013	C	0.16855	0.0273	0.390386	0	0	0	-0.0617778	0.0988414	0	0.2762	0.62131	0.0267796	1.5051	2.19722	0.333333	22.0959	0	1	0	0	0.950024	1	3.2	4	0	218	20	0.241147
680	2014	C	0.170372	0.0276	0.408741	0	0	0	-0.102	0.0999276	0	0.2762	0.597773	0.051568	2.0032	2.19722	0.333333	22.9606	0	1	0	0	1.33352	1	3.3	0	0	272	19	0.254192
680	2015	C	0.182364	0.0337	0.389909	0	0	0	-0.0358889	0.122013	0	0.2762	0.628449	0.0265715	1.24	2.19722	0.333333	22.9737	0	1	0	0	1.49128	1	3.4	0	0	326	19	0.222265
680	2016	C	0.127358	0.0221	0.309718	0	0	0	-0.244667	0.0800145	0	0.2762	0.620766	0.0294914	1.3776	2.19722	0.333333	22.6492	0	1	0	0.08286	1.30802	1	3.5	0	0	152	20	0.234199
680	2017	C	0.151703	0.027	0.355159	0	0	0	-0.168778	0.0977553	0	0.2762	0.621864	0.056587	1.6561	2.19722	0.333333	22.5663	0	1	0	0.08286	1.24057	1	3.4	0	0	177	21	0.240885
680	2018	C	0.0966746	0.0175	0.201248	0	0	0	-0.0124444	0.0595846	0	0.2937	0.608086	0.0190955	1.6549	2.19722	0.333333	22.1238	0	1	0	0.08811	1.03494	1	3.35	0	0	49	20	0.248227
682	2008	G	0.0803341	0.0088	0.174014	0	0	0	-0.00977778	0.044	0	0.2	0.203588	0.0129872	5.3455	2.19722	0.333333	21.6528	0	1	0	0	1.54129	1	3.7	0	0	32	19	0.543365
682	2009	G	0.179537	0.0209	0.436358	0	0	0	-0.0302222	0.105876	0	0.1974	0.184173	0.0133954	11.4721	2.19722	0.333333	22.4311	0	1	0	0	2.90988	1	3.4	1	0	38	19	0.54655
682	2010	G	0.188353	0.0225	0.395277	0	0	0	-0.0785556	0.113982	0	0.1974	0.212441	0.0479247	9.0579	2.19722	0.333333	22.3745	0	1	0	0	2.6197	1	3.4	0	0	66	19	0.520115
682	2011	G	0.216384	0.027	0.428385	0	0	0	-0.00255556	0.136778	0	0.1974	0.226445	-0.0574063	5.4184	2.19722	0.333333	21.8518	0	1	0	0	1.81343	1	3.4	3	0	136	23	0.508064
682	2012	C	0.241028	0.0307	0.48089	0	0	0	-0.179667	0.155522	0	0.1974	0.346862	-0.00437744	3.3238	2.19722	0.333333	21.8229	0	1	0	0	1.59765	1	3.3	4	0	100	22	0.430378
682	2013	C	0.167199	0.0197	0.343747	0	0	0	-0.107556	0.0997974	0	0.1974	0.384289	0.0445459	2.85	2.19722	0.333333	21.7555	0	1	0	0	1.43221	1	3.2	0	0	118	23	0.399221
682	2014	C	0.171705	0.02	0.392192	0	0	0	-0.381889	0.101317	0	0.1974	0.435378	0.0377465	3.284	2.19722	0.333333	22.2904	0	1	0	0	1.97841	1	3.3	0	0	312	23	0.351723
682	2015	C	0.185576	0.0219	0.422466	0	0	0	-0.0413333	0.110942	0	0.1974	0.419911	0.0508781	4.4043	2.19722	0.333333	22.7013	0	1	0	0	2.63133	1	3.4	0	0	246	24	0.345927
682	2017	C	0.322723	0.0449	0.663553	0	0	0	-0.226889	0.227457	0	0.1974	0.341871	0.0400691	3.043	2.19722	0.333333	22.2381	0	1	0	0	1.29123	1	3.4	1	0	101	22	0.284764
682	2018	C	0.12423	0.0294	0.294458	0	0	0	-0.117225	0.0709459	0	0.4144	0.363459	0.0515976	2.8569	2.19722	0.333333	22.2134	0	1	0	0.135142	1.16369	1	3.35	0	0	34	22	0.440093
685	2008	D	0.248938	0.1099	0.498991	0	0	0	-0.122111	0.176916	0	0.6212	0.23875	0.0454389	5.3556	2.19722	0.444444	22.7381	0	1	0	0	1.23065	1	2.6	0	1	25	25	0.539186
685	2009	D	0.2582	0.1198	0.504094	0	0	0	-0.0261111	0.192512	0	0.6223	0.259316	0.0426423	8.5451	2.19722	0.444444	23.6275	0	1	0	0	1.63697	1	2.6	2	1	24	24	0.52509
685	2010	D	0.110632	0.0436	0.244261	0	0	0	-0.0361125	0.0700514	0	0.6224	0.2082	0.0141106	6.0979	2.07944	0.5	23.0707	0	1	0	0	1.23762	1	2.5	2	1	416	23	0.557918
685	2011	D	0.0252215	0.008	0.0698501	0	0	0	-0.0235125	0.00883676	0	0.6224	0.284319	0.0243517	3.6148	2.07944	0.5	22.8696	0	1	0	0	1.09336	1	2.5	1	1	481	25	0.521108
685	2012	D	0.107816	0.0424	0.241082	0	0	0	-0.0957778	0.0681125	0	0.6225	0.203434	0.0355653	4.4906	2.19722	0.333333	22.8719	0	1	0	0	1.27342	1	2.5	2	1	116	23	0.567568
685	2013	D	0.269678	0.1184	0.46497	0	0	0	-0.0279	0.190201	0	0.6225	0.197314	0.0381653	4.6255	2.07944	0.375	22.9032	0	1	0	0	1.23156	1	2.4	0	1	56	25	0.568605
685	2014	D	0.400338	0.1808	0.639169	0	0	0	-0.0787778	0.367032	0	0.4926	0.232986	0.0381669	5.7506	2.19722	0.333333	23.5746	0	1	0	0	1.69114	1	2.4	6	1	194	24	0.541575
685	2015	D	0.379394	0.1617	0.63016	0	0	0	-0.170333	0.345439	0	0.4681	0.196852	0.0234059	5.881	2.19722	0.333333	23.7617	0	1	0	0	1.48378	1	2.5	7	1	256	26	0.55142
685	2016	D	0.374019	0.1612	0.610717	0.25	1	0	-0.0171875	0.336605	0.888889	0.4789	0.236022	0.0286758	3.7321	2.19722	0.333333	23.5216	0	1	0	0	1.23688	1	2.5	5	1	71	27	0.526247
685	2017	D	0.372477	0.1605	0.616361	0.111111	1	0	-0.240111	0.334514	0.333333	0.4798	0.227687	0.035599	3.5106	2.19722	0.333333	23.4393	0	1	0	0	1.15466	1	2.5	1	1	50	27	0.534773
685	2018	D	0.369237	0.15	0.664088	0.111111	1	1	0.0141111	0.31263	0.5	0.4798	0.265539	0.0335298	2.2356	2.19722	0.333333	23.0579	0	1	0	0	0.887726	1	2.41	3	1	22	28	0.512866
692	2008	D	0.180666	0.0433	0.387004	0	0	0	-0.0481111	0.10798	0	0.401	0.63258	0.0518173	0.5672	2.19722	0.333333	20.4584	0	1	0	0	0.950001	1	3.9	0	1	10	19	0.26329
692	2009	D	0.133494	0.0272	0.258576	0	0	0	-0.108675	0.0774929		0.351	0.626674	0.159099	1.1942	2.07944	0.375	21.3248	0	1	0	0	1.28739	1	3.9	0	1	22	19	0.273201
692	2010	D	0.235406	0.0523	0.508691	0	0	0	-0.0381375	0.149003		0.351	0.580252	0.0374668	1.3853	2.07944	0.375	21.4912	0	1	0	0	1.35484	1	3.6	0	1	95	18	0.316222
692	2011	D	0.216679	0.0476	0.442005	0	0	0	-0.199125	0.135613		0.351	0.648965	-0.031245	0.7679	2.07944	0.375	20.9223	0	1	0	0	0.995567	1	3.7	2	1	123	23	0.259208
692	2012	D	0.2115	0.0466	0.472126	0	0	0	-0.0524444	0.132764		0.351	0.622123	0.0510063	0.7685	2.19722	0.333333	20.9629	0	1	0	0	1.00607	1	3.6	0	1	187	23	0.27913
692	2013	D	0.43812	0.1555	0.772958	0	0	0	-0.149778	0.44302		0.351	0.654453	0.0120926	0.7793	2.19722	0.333333	21.4712	0	1	0	0	1.2287	1	3.4	0	1	277	22	0.236756
692	2014	D	0.196035	0.0425	0.392261	0	0	0	-0.0468889	0.121083		0.351	0.658962	0.0391984	0.867	2.19722	0.333333	21.6413	0	1	0	0	1.31913	1	3.4	0	1	235	23	0.237479
692	2015	D	0.163973	0.0341	0.344117	0	0	0	-0.374333	0.097151		0.351	0.672847	0.0411494	1.0476	2.19722	0.333333	22.0325	0	1	0	0	1.53828	1	3.4	0	1	268	24	0.233453
692	2016	D	0.234863	0.0518	0.521424	0	0	0	-0.0505556	0.147578	0	0.351	0.705711	-0.0346663	0.8579	2.19722	0.333333	21.9547	0	1	0	0	1.40629	1	3.8	0	1	160	24	0.209672
692	2017	D	0.212818	0.0473	0.413778	0	0	0	-0.0474444	0.134758	0	0.351	0.758328	0.0206532	0.5549	2.19722	0.333333	21.7595	0	1	0	0	1.2578	1	3.8	0	1	84	24	0.168818
692	2018	D	0.188889	0.0406	0.380345	0	0	0	-0.352111	0.11567	0	0.351	0.759505	-0.00125558	0.3708	2.19722	0.333333	21.0372	0	1	0	0	0.983337	1	3.94	0	1	13	23	0.164801
695	2008	D	0.105842	0.0238	0.251808	0	0	0	-0.0264444	0.0618342	0	0.3849	0.621802	0.0805814	1.4303	2.19722	0.333333	20.6611	0	1	0	0	1.38875	1	3.6	0	1	46	15	0.274087
695	2009	D	0.106317	0.0235	0.274106	0	0	0	-0.0495556	0.0625166	0	0.3759	0.664025	0.0070992	2.1438	2.19722	0.333333	21.3254	0	1	0	0	2.056	1	3.6	1	1	19	12	0.240422
695	2011	D	0.177541	0.0414	0.379915	0	0	0	-0.179667	0.110992	0	0.373	0.732609	0.00586291	1.4034	2.19722	0.333333	21.0056	0	1	0	0	1.7777	1	3.6	0	1	203	14	0.195673
695	2012	D	0.138445	0.0322	0.312683	0	0	0	-0.101111	0.0863271	0	0.373	0.709961	0.16292	1.4527	2.19722	0.333333	21.1416	0	1	0	0	1.98497	1	3.6	0	1	78	11	0.210395
695	2013	D	0.17078	0.0407	0.312326	0	0	0	-0.377667	0.109115	0	0.373	0.727013	0.059277	1.6004	2.19722	0.333333	21.2297	0	1	0	0	2.16163	1	3.6	0	1	83	15	0.219725
695	2014	D	0.305334	0.0824	0.58685	0	0	0	-0.144444	0.220912	0	0.373	0.712942	0.0785039	2.5188	2.19722	0.333333	21.7652	0	1	0	0	3.25465	1	3.5	0	1	218	14	0.230532
695	2015	D	0.405489	0.1259	0.724879	0	0	0	-0.055	0.5036	0	0.25	0.709932	0.0656642	4.841	2.19722	0.333333	22.4979	0	1	0	0.1225	5.98334	1	3.5	0	1	289	13	0.23194
695	2016	D	0.32633	0.0888	0.66319	0	0	0	-0.254778	0.3552	0	0.25	0.711098	0.0752105	3.0688	2.19722	0.333333	21.9971	0	1	0	0.1225	3.85466	1	3.5	0	1	37	19	0.2325
695	2018	D	0.359387	0.1054	0.65639	0	0	0	-0.0219375	0.4216	0	0.25	0.377041	0.157302	5.9177	2.07944	0.375	21.4161	0	1	0	0	2.70796	1	3.51	0	1	36	12	0.326495
697	2008	E	0.517699	0.2001	0.823423	0	0	0	-0.225112	0.691192		0.2895	0.481486	-0.0406856	2.1782	2.07944	0.375	20.2445	0	0	0	0	1.17298	0	3.9	0	1	34	15	0.37236
697	2009	E	0.244634	0.0461	0.481862	0	0	0	-0.0382222	0.15924		0.2895	0.496327	0.0374704	3.9524	2.19722	0.333333	21.3249	0	0	0	0	2.24081	0	3.9	0	1	46	17	0.371837
697	2010	E	0.350263	0.0764	0.647651	0	0	0	-0.0824444	0.263903		0.2895	0.556867	0.0119082	4.1561	2.19722	0.333333	21.5228	0	0	0	0	2.83233	0	3.9	1	1	65	18	0.380132
698	2008	C	0.481499	0.2037	0.722238	0	0	0	-0.229162	0.61578	0	0.3308	0.575135	0.0575182	1.4317	2.19722	0.333333	21.82	1	1	1	0.06616	1.01553	1	3.9	12	1	68	14	0.326112
698	2009	C	0.319108	0.0966	0.499371	0	0	0	-0.0502222	0.292019	0	0.3308	0.602719	0.0259937	1.4307	2.19722	0.333333	22.4157	1	1	1	0	1.35473	1	3.9	7	1	60	15	0.312939
698	2010	C	0.17646	0.0344	0.424506	0	0	0	-0.0522222	0.10399	0	0.3308	0.562133	0.10434	2.1586	2.19722	0.333333	22.4469	1	1	1	0.06616	1.35818	1	3.6	21	1	155	15	0.313386
698	2011	C	0.154056	0.0303	0.335498	0	0	0	-0.0211111	0.0915961	0	0.3308	0.52891	0.0278461	2.2229	2.19722	0.333333	22.023	1	1	1	0.06616	1.06209	1	3.7	17	1	210	15	0.333336
698	2012	C	0.147545	0.029	0.344402	0	0	0	-0.0554444	0.0876663	0	0.3308	0.564337	-0.00051684	1.9189	2.19722	0.333333	21.749	1	1	1	0.06616	0.963759	1	3.6	7	1	264	14	0.312267
698	2013	C	0.117425	0.0231	0.234159	0	0	0	-0.0392222	0.0698307	0	0.3308	0.560279	0.0592686	2.1147	2.19722	0.333333	21.6494	1	1	1	0.06616	0.923981	1	3.4	2	1	340	16	0.320144
698	2014	C	0.105235	0.0204	0.215032	0	0	0	-0.111556	0.0616687	0	0.3308	0.588404	0.0102684	1.85	2.19722	0.333333	21.9364	1	1	1	0.06616	1.03276	1	3.4	1	1	198	12	0.261175
698	2015	C	0.0691314	0.0175	0.173541	0	0	0	-0.116556	0.0655922	0	0.2668	0.597846	0.0582437	1.9109	2.19722	0.333333	22.5949	1	1	1	0.167641	1.14384	1	3.4	0	1	452	12	0.263966
698	2016	C	0.0492471	0.0126	0.139891	0	0	0	-0.0704444	0.0457271	0	0.2668	0.602551	0.0680818	1.8	2.19722	0.333333	22.5898	1	1	1	0.167641	1.1122	1	3.8	2	1	229	12	0.268684
698	2017	C	0.0771977	0.0196	0.197944	0	0	0	-0.03	0.0734633	0	0.2668	0.555087	0.0200203	2.0429	2.19722	0.333333	22.3009	1	1	1	0.167641	1.02443	1	3.8	2	1	211	12	0.301975
698	2018	C	0.0661699	0.0166	0.171516	0	0	0	-0.250538	0.0351472	0	0.4723	0.50727	0.00705413	1.9731	2.19722	0.333333	21.8162	1	1	1	0.150932	0.840382	1	3.94	1	1	89	12	0.329668
701	2008	H	0.0790551	0.0129	0.171825	0	0	0	-0.0143333	0.043	0	0.3	0.672052	0.177121	3.2972	2.19722	0.333333	20.6001	0	1	0	0	1.01128	1	3.9	1	0	26	17	0.199496
701	2009	H	0.230922	0.0446	0.451943	0	0	0	-0.126337	0.158156	0	0.282	0.641415	0.0646149	4.8997	2.07944	0.375	21.6878	0	1	0	0	1.54278	1	3.9	1	0	48	17	0.208331
701	2010	H	0.175068	0.0322	0.318284	0	0	0	-0.0304444	0.107333	0	0.3	0.699733	0.0263249	4.5601	2.19722	0.333333	21.9539	0	1	0	0	1.5865	1	3.8	0	0	49	16	0.171162
701	2011	H	0.142471	0.0244	0.339699	0	0	0	-0.0475556	0.0813333	0	0.3	0.757724	0.0227327	3.8689	2.19722	0.333333	21.4844	0	1	0	0	1.21683	1	3.7	0	0	86	15	0.13093
701	2012	F	0.165665	0.0293	0.381703	0	0	0	-0.0785556	0.0976667	0	0.3	0.782629	-0.128584	3.8733	2.19722	0.333333	21.3615	0	1	0	0	1.13225	1	3.6	0	0	109	16	0.116525
701	2013	F	0.151228	0.0267	0.308371	0	0	0	-0.0664444	0.089	0	0.3	0.828761	0.00360619	3.6781	2.19722	0.333333	21.7456	0	1	0	0	1.15713	1	3.6	0	0	174	16	0.0874842
701	2014	F	0.491113	0.1469	0.899604	0	0	0	-0.0473333	0.489667	0	0.3	0.790127	0.0456552	3.2436	2.19722	0.333333	22.0365	0	1	0	0	1.11056	1	3.5	0	0	186	17	0.133392
701	2015	F	0.439732	0.1176	0.773947	0	0	0	-0.0792222	0.391478	0	0.3004	0.705449	0.0190323	2.9647	2.19722	0.333333	22.7577	0	1	0	0	1.22735	1	3.7	4	0	292	18	0.201032
701	2016	F	0.43933	0.1132	0.845187	0	0	0	-0.110667	0.376831	0	0.3004	0.657712	0.0398055	3.2968	2.19722	0.333333	22.5558	0	1	0	0	1.03455	1	3.9	2	0	109	18	0.24339
701	2017	F	0.366442	0.0821	0.746493	0	0	0	-0.0553333	0.273302	0	0.3004	0.646789	0.0206568	3.7663	2.19722	0.333333	22.128	0	1	0	0	0.916083	1	3.9	0	0	56	19	0.243321
701	2018	F	0.347331	0.079	0.664036	0	0	0	-0.0264375	0.262983	0	0.3004	0.691093	-0.0336645	4.4325	2.19722	0.333333	21.6251	0	1	0	0	0.852605	1	3.71	0	0	40	16	0.201863
702	2008	C	0.129969	0.0199	0.29508	0	0	0	-0.0221111	0.0736491	0	0.2702	0.486804	0.0916161	3.3234	2.19722	0.333333	20.6369	0	0	0	0	1.47375	0	4.2	0	0	13	16	0.333981
702	2009	C	0.208856	0.0344	0.406046	0	0	0	-0.0414857	0.1317		0.2612	0.477905	0.0134736	4.6953	1.94591	0.428571	21.2854	0	0	0	0	2.60073	0	4.1	3	0	24	17	0.345334
702	2010	C	0.206744	0.034	0.361066	0	0	0	-0.162286	0.132605		0.2564	0.527542	0.0751586	3.7781	1.94591	0.428571	21.2154	0	0	0	0	2.18731	0	4.2	0	0	31	14	0.318693
702	2011	C	0.183882	0.0282	0.330398	0	0	0	-0.0747833	0.114124		0.2471	0.449502	-0.0157299	4.1531	1.79176	0.5	20.8317	0	0	0	0	1.78915	0	4.2	1	0	22	13	0.383849
702	2012	C	0.201311	0.0325	0.387628	0	0	0	-0.146514	0.126214	0	0.2575	0.496521	0.110965	3.7057	1.94591	0.428571	20.8412	0	0	0	0	1.73024	0	4.2	0	0	60	13	0.366714
702	2013	C	0.288539	0.0505	0.594527	0	0	0	-0.0316571	0.196116	0	0.2575	0.394248	0.0479278	5.2295	1.94591	0.428571	20.9383	0	0	0	0	2.09572	0	4.2	1	0	68	12	0.427235
702	2014	C	0.406027	0.0854	0.732598	0	0	0	-0.182743	0.334508	0	0.2553	0.307983	0.00794714	9.8612	1.94591	0.428571	21.6745	0	0	0	0	3.9481	0	4.1	0	0	91	13	0.482849
702	2015	C	0.480925	0.1161	0.838741	0	0	0	-0.0866833	0.461998		0.2513	0.266837	0.0116718	17.8948	1.94591	0.428571	22.1993	0	0	0	0	7.2289	0	4.1	0	0	188	14	0.50441
702	2016	C	0.451011	0.1026	0.793467	0	0	0	-0.0429714	0.408277		0.2513	0.286479	0.0981627	13.7931	1.94591	0.428571	22.0115	0	0	0	0	5.89874	0	4.2	0	0	53	15	0.495237
702	2017	C	0.505448	0.1336	0.862528	0	0	0	-0.0729143	0.531636		0.2513	0.328778	-0.00810453	6.9104	1.94591	0.428571	21.4793	0	0	0	0	2.93858	0	4	0	0	117	16	0.486151
702	2018	C	0.518917	0.148	0.982301	0	0	0	-0.0332571	0.588938		0.2513	0.273323	0.015126	7.0675	1.94591	0.428571	21.117	0	0	0	0	2.3346	0	3.58	0	0	28	17	0.527375
705	2008	H	0.33633	0.0638	0.629766	0	0	0	-0.0708889	0.283178	0	0.2253	0.430919	0.0354643	2.6532	2.19722	0.333333	20.2499	0	1	0	0	1.09962	1	3.5	0	0	14	21	0.391282
705	2009	H	0.288926	0.0452	0.561875	0.111111	1	1	0.0841111	0.200621	0.333333	0.2253	0.446037	0.0275241	3.5522	2.19722	0.333333	20.9529	0	1	0	0	1.58164	1	3.3	2	0	16	22	0.383619
705	2010	H	0.187705	0.0287	0.42156	0	0	0	-0.0541111	0.127386	0	0.2253	0.503068	0.044464	3.4293	2.19722	0.333333	21.2154	0	1	0	0	1.67683	1	3.2	0	0	40	18	0.354868
705	2011	H	0.467638	0.1201	0.728212	0	0	0	-0.0393333	0.531416	0	0.226	0.551046	-0.00336092	2.9625	2.19722	0.333333	20.9082	0	1	0	0	1.4252	1	3.1	3	0	75	17	0.335843
705	2012	F	0.42545	0.1236	0.729981	0	0	0	-0.129111	0.599127	0	0.2063	0.328037	0.0765554	4.3403	2.19722	0.333333	21.505	0	1	0	0	1.38643	1	3	4	0	124	17	0.491197
705	2013	F	0.325557	0.0659	0.664883	0	0	0	-0.0584444	0.330491	0	0.1994	0.324508	0.00997319	4.6259	2.19722	0.333333	21.6525	0	1	0	0	1.63417	1	3	9	0	57	17	0.491583
705	2014	F	0.43153	0.0844	0.774929	0	0	0	-0.0734444	0.42327		0.1994	0.321773	0.0451622	5.3748	2.19722	0.333333	21.9445	0	1	0	0	1.98207	1	3	5	0	221	18	0.490168
705	2015	F	0.478287	0.1006	0.826901	0	0	0	-0.0701111	0.504514	0	0.1994	0.340293	0.0292771	7.4313	2.19722	0.333333	22.5587	0	1	0	0	3.17218	1	2.9	2	0	193	19	0.479865
705	2016	F	0.46966	0.0964	0.860111	0	0	0	-0.189	0.48345	0	0.1994	0.348689	0.0575037	5.5308	2.19722	0.333333	22.1973	0	1	0	0	2.27724	1	2.9	7	0	55	19	0.468087
705	2017	F	0.512693	0.0989	0.982223	0	0	0	-0.130222	0.495988	0	0.1994	0.322559	0.0252163	4.4449	2.19722	0.333333	21.7336	0	1	0	0	1.55823	1	2.7	6	0	36	19	0.47603
705	2018	F	0.509617	0.1068	0.927167	0	0	0	-0.089	0.535607	0	0.1994	0.319304	0.0120214	3.9229	2.19722	0.333333	21.4287	0	1	0	0	1.23146	1	2.6	1	0	3	19	0.478132
708	2008	C	0.170361	0.0615	0.363139	0	0	0	-0.0670909	0.105797	0	0.5813	0.483085	0.104964	3.5312	2.3979	0.363636	21.4253	1	0	0	0.24958	1.03179	1	4.2	6	0	59	7	0.406654
708	2009	C	0.265877	0.1123	0.4361	0	0	0	-0.419455	0.193188	0	0.5813	0.459626	0.024817	4.1596	2.3979	0.363636	22.4216	1	0	0	0.249537	1.89941	1	4.2	13	0	142	9	0.424709
708	2010	C	0.276818	0.1192	0.449402	0	0	0	-0.02816	0.205058	0	0.5813	0.44039	0.0851679	4.892	2.30259	0.4	22.6552	1	0	0	0.249537	1.95696	1	4.2	29	0	468	9	0.43841
708	2011	C	0.264557	0.1099	0.465328	0	0	0	-0.0373091	0.189059	0	0.5813	0.38333	0.119649	4.572	2.3979	0.363636	22.1976	1	0	0	0.249398	1.31088	1	4.1	33	0	520	8	0.473444
708	2012	C	0.152833	0.0529	0.368307	0	0	0	-0.0951273	0.0910029	0	0.5813	0.309464	0.0171323	4.3905	2.3979	0.363636	21.9236	1	0	0	0.240786	1.08968	1	3.8	23	0	332	7	0.520028
708	2013	C	0.186312	0.4012	0.450982	0.363636	1	1	0.318889	0.028353	1	0.1245	0.302641	0.028104	3.8624	2.3979	0.363636	21.6726	1	0	0	0.240786	0.87729	1	3.5	14	0	119	7	0.523215
708	2015	C	0.119662	0.4193	0.295635	0.333333	1	1	0.25116	0.00829268	1	0.1122	0.319129	0.0189453	4.3434	1.94591	0.428571	22.4257	1	0	0	0.24339	1.3872	1	2.6	7	0	346	6	0.513208
708	2016	C	0.16362	0.4175	0.387667	0.333333	1	1	0.227673	0	1	0.1342	0.363229	0.13516	3.8159	2.19722	0.333333	22.4682	1	0	0	0.24339	1.34242	1	2.4	9	0	538	8	0.485707
708	2017	C	0.216313	0.4073	0.506398	0.363636	1	1	0.281222	0	1	0.1243	0.387679	0.0539547	3.9257	2.19722	0.333333	22.3597	1	0	0	0.24339	1.16849	1	2.6	8	0	269	10	0.470574
708	2018	C	0.196308	0.401	0.47338	0.375	1	1	0.285714	0	1	0.1285	0.426451	0.0953808	3.5504	2.19722	0.333333	22.0948	1	0	0	0.24339	0.939782	1	2.55	5	0	87	14	0.44449
709	2008	C	0.179451	0.061	0.324328	0	0	0	-0.0677778	0.113615	0	0.5369	0.686328	0.0782733	2.1129	2.19722	0.333333	23.317	0	1	0	0	1.00419	1	4	14	0	336	13	0.24381
709	2009	C	0.113733	0.0363	0.228424	0	0	0	-0.134333	0.0676608	0	0.5365	0.707163	0.0406055	1.0966	2.19722	0.333333	23.9701	0	1	0	0	1.02276	1	3.9	22	0	585	14	0.241933
709	2010	C	0.0875715	0.0229	0.186236	0	0	0	-0.274255	0.0491839		0.4656	0.704805	0.0166625	1.3834	2.3979	0.363636	23.9678	0	1	0	0.009611	0.980772	1	3.9	19	0	1052	13	0.243453
709	2011	C	0.0487641	0.0169	0.116934	0	0	0	-0.0398182	0.0259163		0.6521	0.682523	0.128244	1.0469	2.3979	0.363636	24.1367	0	1	0	0.006224	0.951038	1	3.8	25	0	833	11	0.261286
709	2012	C	0.0571831	0.02	0.132858	0	0	0	-0.119455	0.0306701		0.6521	0.712047	0.0349448	0.6129	2.3979	0.363636	24.0717	0	1	0	0	0.950107	1	3.7	13	0	553	8	0.239387
709	2013	C	0.0486805	0.0168	0.128511	0	0	0	-0.0963333	0.0257629	0	0.6521	0.731628	0.0691015	0.5597	2.19722	0.333333	23.779	0	1	0	0	0.93236	1	3.7	7	0	579	7	0.223865
709	2014	C	0.0370076	0.0126	0.0935665	0	0	0	-0.197444	0.0194235		0.6487	0.734403	0.0847239	0.5577	2.19722	0.333333	24.4287	0	1	0	0	0.987115	1	3.6	6	0	399	7	0.221999
709	2015	C	0.115156	0.039	0.25731	0	0	0	-0.158889	0.0646552		0.6032	0.745003	0.0803391	0.2586	2.19722	0.333333	24.2888	0	1	0	0	0.942763	1	3.6	7	0	620	8	0.215215
709	2016	C	0.130136	0.0467	0.253542	0	0	0	-0.15	0.0752255		0.6208	0.749285	0.00658611	0.3567	2.19722	0.333333	24.2918	0	1	0	0	0.939984	1	3.7	7	0	719	9	0.212825
709	2017	C	0.0640395	0.0211	0.170269	0	0	0	-0.0712222	0.0339665		0.6212	0.749358	0.0862847	0.5669	2.19722	0.333333	24.4469	0	1	0	0	0.967154	1	3.7	11	0	495	9	0.212869
709	2018	C	0.118206	0.041	0.29429	0	0	0	-0.0530182	0.0660013		0.6212	0.717593	0.0478317	0.5906	2.3979	0.363636	24.1297	0	1	0	0	0.862082	1	3.3	6	0	137	10	0.236961
710	2008	K	0.102461	0.0332	0.244461	0	0	0	-0.0379429	0.056405	0	0.5886	0.664793	0.185543	2.7795	1.94591	0.428571	20.4515	1	0	0	0.16456	1.96298	0	4.6	0	0	16	18	0.213029
710	2009	K	0.0763001	0.0243	0.192765	0	0	0	-0.0374857	0.0412844	0	0.5886	0.687171	-0.00636228	5.3721	1.94591	0.428571	21.3347	1	0	0	0.16456	5.71925	0	4.3	0	0	42	17	0.206878
710	2010	K	0.0449809	0.0141	0.109572	0	0	0	-0.0669714	0.0239552	0	0.5886	0.681101	0.198801	5.4666	1.94591	0.428571	21.3582	1	0	0	0.16456	5.60451	0	4.1	0	0	87	19	0.220145
713	2008	A	0.15281	0.0342	0.299575	0	0	0	-0.038	0.090572		0.3776	0.561636	0.101256	3.0409	2.19722	0.333333	21.5048	0	0	0	0	1.89557	1	3.9	2	0	31	21	0.272477
713	2009	A	0.26356	0.0677	0.489084	0	0	0	-0.262778	0.17929		0.3776	0.599678	0.0829216	3.5344	2.19722	0.333333	21.9235	0	0	0	0	2.91229	1	3.9	6	0	38	20	0.263813
713	2010	A	0.448549	0.1496	0.811085	0	0	0	-0.106156	0.438581		0.3411	0.410019	-0.0137996	6.1978	2.19722	0.333333	22.4997	0	0	0	0	3.30265	1	3.7	19	0	163	20	0.409207
713	2011	A	0.328189	0.084	0.668005	0	0	0	-0.0282375	0.246262		0.3411	0.373564	-0.0576365	5.189	2.07944	0.375	22.1263	0	0	0	0	2.5884	1	3.7	12	0	121	22	0.432568
713	2012	A	0.414819	0.1143	0.817496	0	0	0	-0.125325	0.335092		0.3411	0.342131	0.0289376	4.937	2.07944	0.375	21.8932	0	0	0	0	2.09413	1	3.7	6	0	69	22	0.452636
713	2013	A	0.310665	0.0735	0.646265	0	0	0	-0.159188	0.215479		0.3411	0.349864	0.100648	4.0185	2.07944	0.375	21.7434	0	0	0	0	1.74181	1	3.4	1	0	98	20	0.444837
713	2014	A	0.224987	0.0483	0.460791	0	0	0	-0.06552	0.141601		0.3411	0.288076	0.131499	4.9463	1.60944	0.4	21.8496	0	0	0	0	1.92524	1	3.2	0	0	104	21	0.483995
713	2015	A	0.461639	0.139	0.88513	0	0	0	-0.10044	0.407505		0.3411	0.268832	0.0605082	6.0726	1.79176	0.5	22.0912	0	0	0	0	2.37697	1	3.1	0	0	192	19	0.494124
713	2016	A	0.506797	0.1664	0.965789	0	0	0	-0.1428	0.487833		0.3411	0.329399	-0.129282	4.368	1.60944	0.571429	21.9708	0	0	0	0	2.00915	1	3.2	0	0	37	19	0.462914
713	2017	A	0.245052	0.0569	0.410309	0	0	0	-0.08628	0.166813		0.3411	0.371378	-0.0646357	2.7944	1.60944	0.6	21.4793	0	0	0	0	1.30907	1	2.9	0	0	73	19	0.408741
713	2018	A	0.366608	0.0961	0.676581	0	0	0	-0.0480667	0.281736		0.3411	0.335258	-0.0274168	2.5561	1.79176	0.5	21.0372	0	0	0	0	0.895688	1	2.83	0	0	43	22	0.392559
715	2008	H	0.598265	0.4613	1.012	0	0	0	0	0.707901	0	0.3342	0.341944	0.126157	4.9166	2.19722	0.333333	21.4054	0	1	0	0	1.49684	1	3.9	0	0	27	15	0.366399
715	2009	H	0.63387	0.3845	1.13656	0	0	0	-0.0786667	0.880624	0	0.3386	0.329374	0.17844	6.4828	2.19722	0.333333	21.883	0	1	0	0	2.54879	1	3.9	7	0	49	16	0.388302
715	2010	H	0.433808	0.1654	0.625411	0	0	0	-0.0223333	0.488482	0	0.3386	0.447794	0.151241	4.6558	2.19722	0.333333	22.1568	0	1	0	0	2.73895	1	3.6	19	0	282	16	0.337794
715	2011	H	0.450403	0.1764	0.642696	0	0	0	-0.231771	0.520969	0	0.3386	0.448881	0.192653	3.611	1.94591	0.428571	21.3998	0	1	0	0	1.42895	1	3.7	19	0	217	16	0.35045
715	2012	F	0.357057	0.0974	0.610414	0	0	0	-0.01035	0.287655	0	0.3386	0.454237	0.128285	3.1932	2.07944	0.375	21.2936	0	1	0	0	1.26784	1	3.6	13	0	143	15	0.354622
715	2013	F	0.519481	0.2133	0.852874	0	0	0	-0.0771111	0.629947	0	0.3386	0.422104	0.0717347	4.662	2.19722	0.333333	22.033	0	1	0	0	2.10132	1	3.4	5	0	133	14	0.381017
715	2015	F	0.535722	0.3264	0.851214	0	0	0	-0.131444	0.963969	0	0.3386	0.47122	0.0338198	4.2447	2.19722	0.333333	22.0887	0	1	0	0	2.2765	1	3.4	1	0	346	15	0.319699
715	2016	F	0.553375	0.3537	0.87647	0.333333	1	1	0.227673	0.957308	1	0.3386	0.429003	0.0238325	4.8788	2.19722	0.333333	22.2087	0	1	0	0	2.50185	1	3.8	1	0	165	16	0.355362
715	2017	F	0.557033	0.3254	0.900886	0.333333	1	1	0.281222	0.961016	0.666667	0.3386	0.40653	0.0492453	3.7847	2.19722	0.333333	21.7054	0	1	0	0	1.65019	1	3.8	1	0	41	17	0.376184
717	2010	C	0.140821	0.0296	0.296924	0	0	0	-0.0249818	0.0816102	0	0.3627	0.748163	0.0171249	1.0221	2.3979	0.363636	22.5602	0	1	0	0	1.01346	1	2.5	8	0	186	9	0.201128
717	2011	C	0.10632	0.0213	0.252712	0	0	0	-0.0993818	0.0587262	0	0.3627	0.807937	0.163184	0.6327	2.3979	0.363636	22.2291	1	1	0	0.177723	0.995252	1	2.5	5	0	228	7	0.1559
717	2012	C	0.0871427	0.0172	0.207933	0	0	0	-0.0108	0.0474221	0	0.3627	0.86673	0.102073	0.2005	2.3979	0.363636	22.0687	1	1	0	0.177723	1.03659	1	2.5	3	0	654	8	0.106709
717	2013	C	0.0499515	0.0147	0.127414	0	0	0	-0.177491	0.0262406	0	0.5602	0.799189	0.0734705	0.4708	2.3979	0.363636	22.2057	1	1	0	0.224298	1.00122	1	2.4	1	0	311	10	0.168147
717	2014	C	0.085622	0.026	0.209188	0	0	0	-0.23078	0.046412	0	0.5602	0.841851	0.110236	0.3463	2.30259	0.4	22.77	1	1	0	0.224298	1.12065	1	2.4	3	0	390	9	0.129293
717	2015	C	0.107665	0.0322	0.237408	0	0	0	-0.0652364	0.0603335	0	0.5337	0.930647	0.0299296	0.1033	2.3979	0.363636	23.2143	1	1	0	0.237813	1.48828	1	2.5	3	0	861	10	0.0045845
717	2016	C	0.197861	0.0665	0.364834	0	0	0	-0.0590182	0.124602	0	0.5337	0.934305	0.0288351	0.3927	2.3979	0.363636	23.3385	1	1	0	0.237813	1.88223	1	2.5	4	0	725	12	0.0205504
717	2017	C	0.119398	0.0354	0.291339	0	0	0	-0.0760364	0.0667295	0	0.5305	0.793792	0.239174	2.7467	2.3979	0.363636	23.7884	1	1	0	0.239445	2.28088	1	2.5	9	0	1223	12	0.176221
717	2018	C	0.141424	0.043	0.340186	0	0	0	-0.0430909	0.0810556	0	0.5305	0.623936	0.250381	2.7074	2.3979	0.363636	23.122	1	1	0	0.239445	1.29411	1	2.41	16	0	529	12	0.311036
719	2014	R	0.173608	0.0831	0.31626	0	0	0	-0.0591111	0.10774	0	0.7713	0.347621	0.138255	4.4238	2.19722	0.333333	23.2902	0	0	0	0	1.11726	0	3	1	0	151	21	0.4242
719	2015	R	0.0939036	0.0419	0.216661	0	0	0	-0.196667	0.0543239	0	0.7713	0.340795	0.097402	4.8572	2.19722	0.333333	23.4994	0	0	0	0	1.69606	0	3	1	0	205	22	0.436141
719	2016	R	0.120018	0.0539	0.255214	0	0	0	-0.240556	0.069882	0	0.7713	0.341196	0.0692113	3.8273	2.30259	0.307692	23.1894	0	0	0	0	1.32711	0	3	1	0	90	22	0.439887
719	2017	R	0.139877	0.0647	0.268049	0	0	0	-0.0705556	0.0838843	0	0.7713	0.341727	0.0764064	3.2809	2.19722	0.333333	22.9501	0	0	0	0	1.12203	0	2.8	7	0	39	19	0.444363
719	2018	R	0.381232	0.2179	0.605716	0	0	0	-0.0782222	0.28251	0	0.7631	0.326794	0.0622898	3.1661	2.19722	0.333333	22.8093	0	0	0	0	1.01675	0	3.02	2	0	7	20	0.451048
720	2008	D	0.0996292	0.0143	0.234093	0	0	0	-0.0158889	0.0771305		0.1854	0.817531	0.0241329	0.22	2.30259	0.4	21.4602	1	1	0	0.080593	1.16857	1	3.7	2	1	37	17	0.128877
720	2009	D	0.204508	0.0328	0.442831	0	0	0	-0.142582	0.176915	0	0.1854	0.815681	0.0309037	0.892	2.3979	0.363636	22.1677	1	1	0	0.080593	1.54083	1	3.4	1	1	36	17	0.1202
720	2010	D	0.259666	0.0446	0.513707	0	0	0	-0.239345	0.240561	0	0.1854	0.812976	0.0286569	0.8037	2.3979	0.363636	22.1304	1	1	0	0.080593	1.53908	1	3.4	0	1	42	16	0.12267
720	2011	D	0.26407	0.0455	0.523261	0	0	0	-0.0812727	0.245415	0	0.1854	0.850934	0.0481847	0.254	2.3979	0.363636	21.4436	1	1	0	0.080593	1.20931	1	3.4	0	1	64	16	0.0934339
721	2008	K	0.556649	0.2329	0.937896	0	0	0	-0.258778	0.885215	0	0.2631	0.585069	0.120656	1.5101	2.19722	0.333333	20.4801	0	0	0	0	1.2922	0	3.9	1	0	27	20	0.247644
721	2009	K	0.545506	0.2365	0.864304	0	0	0	-0.151556	0.898898	0	0.2631	0.434235	0.109861	4.2701	2.19722	0.333333	21.1821	0	0	0	0	2.06969	0	3.9	3	0	35	18	0.378582
721	2010	K	0.623388	0.297	1.02933	0	0	0	-0.0386667	0.885859	0	0.2631	0.41771	0.0630074	5.9015	2.19722	0.333333	21.5855	0	0	0	0	3.25224	0	3.9	0	0	130	18	0.361652
721	2011	K	0.577527	0.2401	0.987141	0	0	0	-0.0628889	0.912581	0	0.2631	0.374313	0.0877558	4.6533	2.19722	0.333333	21.0574	0	0	0	0	2.07572	0	3.6	12	0	284	22	0.399299
721	2012	H	0.583594	0.2403	1.00208	0	0	0	-0.132667	0.913341	0	0.2631	0.370423	0.0452859	3.8442	2.19722	0.333333	20.8572	0	0	0	0	1.76726	0	3.2	3	0	341	19	0.318904
721	2013	H	0.651999	0.2839	1.0793	0	0	0	-0.241889	0.741106	0	0.2104	0.296193	0.0304015	4.4846	2.19722	0.333333	21.2461	0	0	0	0	1.63647	0	3.3	6	0	294	20	0.452474
721	2014	H	0.51999	0.1489	0.844712	0	0	0	-0.041	0.7077	0	0.2104	0.33581	0.0207173	6.1853	2.19722	0.333333	21.8688	0	0	0	0	2.99876	0	3.3	1	0	403	20	0.429836
721	2015	H	0.541139	0.156	0.920407	0	0	0	-0.227111	0.741445	0	0.2104	0.379224	0.00232348	6.9954	2.19722	0.333333	22.2188	0	0	0	0	4.0409	0	3.4	8	0	455	20	0.409204
721	2016	H	0.51218	0.1516	0.795096	0	0	0	-0.0736667	0.720532	0	0.2104	0.347471	0.0234317	8.3347	2.19722	0.333333	22.2496	0	0	0	0	4.25646	0	3.3	2	0	187	18	0.439685
721	2017	H	0.159452	0.0319	0.328477	0	0	0	-0.03465	0.0944346	0	0.3378	0.378235	0.011961	4.9195	2.07944	0.375	21.7599	0	0	0	0	2.74584	0	3.3	4	0	102	17	0.434918
721	2018	H	0.165445	0.0326	0.390498	0	0	0	-0.037575	0.0965068	0	0.3378	0.473514	0.00554743	2.5375	2.07944	0.375	21.407	0	0	0	0	1.89894	0	3.21	0	0	104	15	0.384341
722	2008	D	0.255067	0.0445	0.503713	0	0	0	-0.0500625	0.21508	0	0.2069	0.581618	0.0200386	0.2787	2.19722	0.333333	20.4578	0	0	0	0	0.960593	0	4.2	0	1	19	16	0.211612
722	2009	D	0.353432	0.0708	0.655696	0	0	0	0	0.342194	0	0.2069	0.811467	0.0362269	0.2314	2.19722	0.333333	21.6075	0	0	0	0	2.20854	0	4.1	1	1	75	18	0.0027253
722	2012	D	0.101242	0.0316	0.261935	0	0	0	-0.103657	0.0748283		0.4223	0.074929	0.0936092	22.1982	1.94591	0.428571	21.9746	0	0	0	0.005997	1.30036	0	4.2	0	1	273	16	0.681259
722	2013	D	0.0789498	0.0244	0.193183	0	0	0	-0.282171	0.0577788		0.4223	0.205886	0.0596507	3.4337	1.94591	0.428571	21.9214	0	0	0	0.018666	1.20969	0	4.2	0	1	31	15	0.577839
722	2014	D	0.156875	0.0527	0.343832	0	0	0	-0.178617	0.124793		0.4223	0.182451	0.0576511	4.4069	1.79176	0.5	22.0488	0	0	0	0.012669	1.24032	0	4.1	0	1	54	14	0.586555
722	2015	D	0.253692	0.0906	0.471197	0	0	0	-0.04655	0.214286	0	0.4228	0.09743	0.043098	26.2917	1.79176	0.5	22.8805	0	0	0	0.006004	3.05202	0	4.1	5	1	142	19	0.62877
722	2016	D	0.142291	0.045	0.319344	0	0	0	-0.04836	0.104578	0	0.4303	0.100316	0.0372014	19.5507	1.60944	0.4	22.6097	0	0	0	0.00611	2.22652	0	4.2	5	1	53	18	0.628504
722	2017	D	0.141385	0.0461	0.270268	0	0	0	-0.174	0.10588	0	0.4354	0.08292	0.0323572	12.7527	1.60944	0.4	22.1943	0	0	0	0.006183	1.4553	0	4	2	1	17	17	0.621127
722	2018	D	0.0588087	0.0177	0.162011	0	0	0	-0.33852	0.0393421	0	0.4499	0.077367	0.0343384	8.1425	1.60944	0.4	21.7525	0	0	0	0.006389	0.944878	0	3.58	0	1	26	17	0.623707
725	2008	C	0.158137	0.0476	0.294509	0	0	0	-0.0519273	0.201014	0	0.2368	0.518059	0.0809096	1.0925	2.3979	0.363636	22.9052	0	1	1	0.1036	0.972339	0	1.8	10	0	73	14	0.31456
725	2009	C	0.497349	0.2185	0.859212	0	0	0	-0.0433091	0.396339	0	0.1006	0.28346	0.0264588	3.6801	2.3979	0.363636	24.4861	0	1	1	0.029228	1.15793	0	1.4	4	0	323	16	0.444568
725	2010	C	0.252752	0.0734	0.502976	0	0	0	-0.191891	0.408231	0	0.1798	0.368249	-0.0194231	1.3527	2.3979	0.363636	24.2958	0	1	1	0.053797	0.988132	0	1.4	3	0	397	16	0.362862
725	2011	C	0.159753	0.0444	0.296808	0	0	0	-0.0488727	0.246941	0	0.1798	0.490391	-0.0113209	0.7644	2.3979	0.363636	23.864	0	1	1	0.053797	0.876518	0	1.4	6	0	540	19	0.299455
725	2012	C	0.0908648	0.0254	0.191712	0	0	0	-0.153927	0.143341	0	0.1772	0.474486	0.0460302	1.1634	2.3979	0.363636	24.1473	0	1	1	0.059771	0.914504	0	1.3	8	0	511	18	0.3065
725	2013	C	0.0347717	0.008	0.088944	0	0	0	-0.0966546	0.0637523		0.1245	0.587693	0.0967861	0.8688	2.3979	0.363636	24.093	0	1	1	0.021499	0.89247	0	1.2	9	0	1185	19	0.24568
725	2014	C	0.54621	0.3037	0.862139	0	0	0	-0.102267	0.378992		0.1218	0.43512	0.0594231	1.9121	2.48491	0.333333	25.4988	0	1	1	0.008235	1.09885	0	1.3	2	0	827	18	0.431461
725	2015	C	0.279833	0.0744	0.453039	0	0	0	-0.0336	0.237396	0	0.3134	0.486537	0.0687672	1.5419	2.3979	0.363636	25.3715	0	1	1	0.007897	1.11105	0	1.4	6	0	1055	17	0.396041
725	2016	C	0.287207	0.0774	0.461885	0	0	0	-0.15535	0.246969	0	0.3134	0.551437	0.0491057	1.2688	2.48491	0.333333	25.3338	0	1	1	0.007897	1.02475	0	1.4	6	0	906	17	0.311152
725	2017	C	0.126939	0.0249	0.313205	0	0	0	-0.0784333	0.0812133	0	0.3066	0.592813	0.102562	1.6089	2.48491	0.333333	26.029	0	1	1	0.007965	1.37352	0	1.4	25	0	1562	17	0.275228
725	2018	C	0.115584	0.0219	0.268442	0	0	0	-0.147658	0.0738368	0	0.2966	0.604125	0.0844791	0.9051	2.48491	0.333333	25.2398	0	1	1	0.007965	0.903182	0	1.4	32	0	595	16	0.229425
727	2008	C	0.541534	0.1565	0.989123	0	0	0	-0.173889	0.607295	0	0.2577	0.537254	0.0502105	1.1984	2.19722	0.333333	20.7709	0	1	0	0	1.31716	1	3.3	3	0	29	18	0.311625
727	2009	C	0.48419	0.1307	0.851933	0	0	0	-0.1484	0.507179		0.2577	0.499239	0.041673	3.459	1.79176	0.333333	21.851	1	1	0	0.07731	3.33862	1	3.2	1	0	34	20	0.327761
727	2010	C	0.518421	0.1356	0.95222	0	0	0	-0.55328	0.526193	0	0.2577	0.49647	0.107576	4.7016	1.79176	0.333333	22.1116	1	1	0	0.07731	4.37945	1	3.2	2	0	205	19	0.353885
727	2011	C	0.520442	0.1383	0.944027	0	0	0	0	0.536671	0	0.2577	0.509027	0.0640206	2.4529	1.79176	0.333333	21.4327	1	1	0	0.07731	2.44766	1	3.2	0	0	206	19	0.333442
727	2012	C	0.390422	0.0755	0.683909	0	0	0	-0.396114	0.332599	0	0.227	0.649322	0.117392	1.0834	1.94591	0.428571	21.1602	1	1	0	0.0681	1.94733	1	3.1	0	0	275	20	0.22248
727	2014	C	0.344305	0.0621	0.682021	0	0	0	-0.1264	0.273568		0.227	0.926788	0.00455115	0.1901	1.94591	0.428571	21.7287	1	1	0	0.0681	1.1999	1	3	0	0	311	23	0.0182357
727	2015	C	0.484092	0.3464	0.677154	0	0	0	-0.172444	0.81149	0	0.2811	0.429146	-0.00093898	0.9163	2.19722	0.333333	23.8343	1	1	0	0.08433	1.02076	1	3	4	0	277	23	0.276294
727	2017	C	0.0748356	0.0199	0.198362	0	0	0	-0.0741111	0.070743	0	0.2813	0.456457	0.0217928	0.5277	2.19722	0.333333	23.101	1	1	0	0.07823	0.906786	1	3	5	0	86	20	0.2444
727	2018	C	0.0781943	0.0208	0.217742	0	0	0	-0.0525556	0.0739424	0	0.2813	0.480226	0.0426526	0.2674	2.19722	0.333333	22.6192	1	1	0	0.058398	0.797521	1	2.97	0	0	24	20	0.224659
729	2008	C	0.299601	0.1313	0.476595	0	0	0	-0.140679	0.224675	0	0.5844	0.303705	0.0854899	3.9547	2.63906	0.285714	23.4951	0	1	0	0	1.27093	0	1.8	34	0	278	20	0.433821
729	2009	C	0.316178	0.1364	0.56639	0	0	0	-0.0122667	0.233402	0	0.5844	0.271055	0.17369	5.6857	2.70805	0.333333	23.8464	0	1	0	0	1.49433	0	1.4	36	0	246	19	0.446906
729	2010	C	0.201398	0.0749	0.353987	0	0	0	-0.0539733	0.128166	0	0.5844	0.351839	0.105529	3.9999	2.70805	0.333333	23.858	0	1	0	0	1.39533	0	1.4	51	0	729	21	0.402252
729	2011	C	0.277175	0.1165	0.449833	0	0	0	-0.0772267	0.19935	0	0.5844	0.392123	0.0494067	2.834	2.70805	0.333333	23.5161	0	1	0	0	1.32359	0	1.4	29	0	810	21	0.382488
729	2012	C	0.2411	0.0968	0.405342	0	0	0	-0.0789333	0.163073	0	0.5936	0.394888	0.0731511	2.3546	2.70805	0.333333	23.3784	0	1	0	0	1.15407	0	1.3	26	0	1159	21	0.390713
729	2013	C	0.318164	0.4012	0.65621	0.2	1	1	0.0532267	0.0274894	1	0.1245	0.315496	0.163629	3.5586	2.70805	0.333333	23.8474	0	1	0	0	1.46165	0	1.2	19	0	861	19	0.444547
729	2014	C	0.290259	0.398	0.606315	0.333333	1	1	0.25	0.0280555	1	0.1218	0.293281	0.0635331	3.7507	2.70805	0.333333	23.8342	0	1	0	0	1.42641	0	1.3	20	0	867	19	0.459512
729	2015	C	0.326043	0.4193	0.670337	0.333333	1	1	0.25116	0.0277407	1	0.1122	0.249375	0.0889618	4.408	2.70805	0.333333	23.8673	0	1	0	0.162422	1.46378	0	1.4	15	0	893	19	0.486093
729	2016	C	0.309077	0.4175	0.652377	0.266667	1	1	0.205653	0.0281839	1	0.1342	0.250602	0.0682142	3.8098	2.70805	0.333333	23.6982	0	1	0	0.282922	1.28815	0	1.4	7	0	738	18	0.4902
729	2017	C	0.221935	0.0829	0.526091	0	0	0	-0.0205867	0.144425	0	0.574	0.24434	0.0766658	3.8069	2.70805	0.333333	23.6675	0	1	0	0.175842	1.26178	0	1.4	5	0	606	18	0.495354
729	2018	C	0.280342	0.112	0.636421	0	0	0	-0.0469333	0.188966	0	0.5927	0.222432	0.060796	3.739	2.70805	0.333333	23.4894	0	1	0	0.175842	1.10783	0	1.4	7	0	654	19	0.511228
731	2008	C	0.63938	0.2403	1.11804	0	0	1	0	0.600083	0	0.1442	0.532297	0.102137	2.3434	2.30259	0.3	21.8845	1	0	0	0	1.27313	0	4.6	8	0	77	15	0.281286
731	2009	C	0.506184	0.0965	1.03077	0.125	1	1	0.1007	0.669209	0.5	0.1442	0.402376	0.072562	4.294	2.07944	0.375	22.2598	1	0	0	0	1.96254	0	4.3	11	0	75	14	0.407864
731	2010	C	0.187285	0.0235	0.395949	0	0	0	-0.0297143	0.162968	0	0.1442	0.48036	0.04748	2.7961	1.94591	0.428571	21.9108	1	0	0	0	1.3792	0	4.1	3	0	164	15	0.370091
731	2011	C	0.273884	0.0378	0.529986	0	0	0	-0.0797714	0.263598	0	0.1434	0.449274	0.0839346	3.4865	1.94591	0.428571	21.8753	1	0	0	0	1.27111	0	4.2	7	0	164	15	0.398459
731	2012	C	0.4258	0.078	0.764652	0	0	0	-0.0284571	0.543933	0	0.1434	0.487656	0.0753325	3.4365	1.94591	0.428571	22.0158	1	0	0	0	1.30528	0	4	7	0	186	14	0.382804
731	2013	C	0.488524	0.0982	0.809802	0	0	0	-0.1368	0.80624	0	0.1245	0.370382	0.0346578	3.9196	1.94591	0.428571	22.4897	1	0	0	0	1.58311	0	4.1	14	0	414	14	0.447234
731	2014	C	0.35694	0.0477	0.649206	0	0	0	-0.29225	0.391626	0	0.1218	0.389214	-0.00638594	3.1859	1.79176	0.5	22.3718	1	0	0	0	1.53804	0	4.2	5	0	270	13	0.421283
731	2015	C	0.370941	0.0512	0.627944	0	0	0	-0.140457	0.420361	0	0.1218	0.443723	0.061544	2.7999	1.94591	0.428571	22.4641	1	0	0	0	1.56559	0	4.1	2	0	369	12	0.390151
731	2016	C	0.333183	0.0406	0.623307	0	0	0	-0.02695	0.333333	0	0.1342	0.458739	0.063781	2.3272	1.79176	0.5	22.4987	1	0	0	0	1.70357	0	4.2	2	0	211	13	0.372812
731	2017	C	0.45638	0.0655	0.894201	0	0	0	-0.280571	0.537767		0.1243	0.379162	0.126581	2.9743	1.94591	0.428571	22.2751	1	0	0	0	1.45839	0	4	0	0	84	13	0.423874
731	2018	C	0.583009	0.1096	1.10422	0	0	0	-0.112233	0.899836		0.1285	0.301836	0.10708	2.978	1.79176	0.5	21.8116	1	0	0	0	1.01748	0	3.47	0	0	27	14	0.47041
733	2008	C	0.143597	0.03	0.310951	0	0	0	-0.0342857	0.0830335	0	0.3613	0.285428	0.031708	2.3466	1.94591	0.428571	21.1315	0	0	0	0.170353	0.900474	0	4	0	0	26	18	0.492036
733	2009	C	0.178402	0.0397	0.322886	0	0	0	-0.0287	0.109881	0	0.3613	0.308546	0.0253675	4.3221	1.94591	0.428571	22.321	0	0	0	0.170353	1.86641	0	3.8	1	0	25	17	0.478416
733	2010	C	0.122494	0.0252	0.271522	0	0	0	-0.0693714	0.0697481	0	0.3613	0.334952	0.0176641	3.5443	1.94591	0.428571	22.1141	0	0	0	0.25219	1.50742	0	3.6	1	0	85	17	0.459873
733	2011	C	0.129195	0.0271	0.252126	0	0	0	-0.0405714	0.0750069	0	0.3613	0.353208	-0.00089594	2.5332	1.94591	0.428571	21.5337	1	0	0	0.263917	0.965943	0	3.6	0	0	9	18	0.442702
733	2012	C	0.157343	0.0332	0.342941	0	0	0	-0.0676571	0.0918904	0	0.3613	0.344507	0.00604575	2.5792	1.94591	0.428571	21.5112	1	0	0	0.263917	0.938057	0	3.3	0	0	23	18	0.448125
733	2013	C	0.264512	0.0642	0.52541	0	0	0	-0.110743	0.177692	0	0.3613	0.340347	0.0225539	2.9778	1.94591	0.428571	21.8711	1	0	0	0.263917	1.17538	0	3.3	1	0	92	19	0.439768
733	2014	C	0.519128	0.1813	1.00288	0	0	0	-0.0131429	0.501799	0	0.3613	0.322552	0.0148982	3.8776	1.94591	0.571429	22.6009	1	0	0	0.166884	1.42968	0	3.3	7	0	145	20	0.466597
733	2015	C	0.386335	0.1182	0.679567	0	0	0	-0.0366857	0.327152	0	0.3613	0.426566	0.0532182	3.9176	1.94591	0.571429	23.1857	1	0	0	0.166884	2.08757	0	3.3	6	0	306	22	0.396161
733	2016	C	0.322692	0.0896	0.542014	0	0	0	-0.306743	0.247993	0	0.3613	0.505207	0.0204609	2.6163	1.94591	0.571429	22.8488	1	0	0	0.166884	1.48378	0	3.2	9	0	134	21	0.371773
733	2017	C	0.255696	0.0621	0.478	0	0	0	-0.0785143	0.171879	0	0.3613	0.522398	-0.0607018	2.5068	1.94591	0.571429	22.6682	1	0	0	0.166884	1.2997	0	3.2	5	0	60	19	0.352821
733	2018	C	0.395322	0.1103	0.766292	0	0	0	-0.0796571	0.334851	0	0.3294	0.509791	0.0313829	1.9168	1.94591	0.571429	22.4517	1	0	0	0.15215	1.0596	0	3.16	4	0	24	18	0.363922
736	2014	K	0.238695	0.1048	0.461608	0	0	0	-0.0718889	0.196549		0.5332	0.515506	-0.161477	1.8776	2.19722	0.333333	21.7737	1	0	0	0	0.993575	1	3.5	0	0	2264	20	0.237597
736	2015	K	0.309545	0.1447	0.641871	0	0	0	-0.297333	0.27138	0	0.5332	0.634364	-0.0715768	1.8007	2.19722	0.333333	22.4325	1	0	0	0	1.14666	1	3.6	2	0	2558	23	0.182521
736	2016	K	0.268939	0.1211	0.536734	0	0	0	-0.0531111	0.227119	0	0.5332	0.857386	-0.116769	1.0682	2.19722	0.333333	22.4777	1	0	0	0	1.06655	1	3.7	1	0	2899	23	0.0727968
736	2017	K	0.232203	0.1015	0.445854	0	0	0	-0.0902222	0.19036		0.5332	0.885647	-0.110444	0.8505	2.19722	0.333333	22.2825	1	0	0	0	1.006	1	3.4	1	0	1888	23	0.0563047
736	2018	K	0.22571	0.0981	0.431528	0	0	0	-0.017	0.183983	0	0.5332	0.894843	0.144085	0.7913	2.19722	0.333333	21.9209	1	0	1	0	0.977175	1	3.3	0	0	657	22	0.0484854
738	2008	C	0.0625907	0.0179	0.15785	0	0	0	-0.0198889	0.0332405	0	0.5385	0.255983	-0.0293618	6.4892	2.19722	0.333333	21.1827	1	1	0	0.183682	2.06158	1	3.3	2	1	11	19	0.452604
738	2009	C	0.0277622	0.0115	0.0740006	0	0	0	-0.168778	0.0387989	0	0.2964	0.424117	0.0230002	2.7983	2.19722	0.333333	22.2602	1	1	0	0	1.51092	1	3.2	2	1	25	20	0.397141
738	2010	C	0.023772	0.008	0.0714002	0	0	0	-0.0401692	0.0269905	0	0.2964	0.393448	0.142835	6.3783	2.56495	0.384615	23.3302	1	1	0	0.163673	2.23073	1	3.2	1	1	67	20	0.419647
738	2011	C	0.0570305	0.0243	0.142234	0	0	0	-0.278492	0.0819838	0	0.2964	0.455341	0.00745478	3.8666	2.56495	0.384615	23.0167	1	1	0	0.163673	1.30863	1	3.2	3	1	257	22	0.35624
738	2012	C	0.0238147	0.0098	0.0721811	0	0	0	-0.0541692	0.0121694	0	0.8053	0.423271	0.0420205	3.6052	2.56495	0.384615	22.815	1	0	0	0	5.11869	0	3.3	6	1	222	18	0.424297
738	2013	C	0.176952	0.0761	0.368939	0	0	0	-0.06944	0.312013	0	0.2439	0.302078	0.0205928	5.5046	2.70805	0.333333	23.3483	1	1	0	0	1.18316	0	1.3	5	1	314	18	0.195877
738	2014	C	0.113662	0.0413	0.247626	0	0	0	-0.0454461	0.0650599	0	0.6348	0.281929	0.021207	7.3779	2.56495	0.384615	23.6644	1	1	1	0.229344	3.30452	0	1.4	1	1	363	19	0.26745
738	2015	C	0.123956	0.0471	0.244185	0	0	0	-0.017875	0.0741966	0	0.6348	0.277251	0.0913289	12.4284	2.48491	0.333333	24.313	1	1	1	0	1.05071	1	2.5	2	1	956	18	0.172495
738	2016	C	0.113327	0.0411	0.22779	0	0	0	-0.119222	0.076309		0.5386	0.23758	0.0272793	11.629	2.19722	0.333333	24.0677	1	1	1	0	1.3545	0	1.4	0	1	609	16	0.218707
738	2017	C	0.0799982	0.0279	0.17344	0	0	0	-0.027	0.0441875	0	0.6314	0.24138	0.138993	7.3122	2.30259	0.333333	23.5864	1	1	0	0	2.80427	1	3.9	8	1	28	16	0.38162
738	2018	C	0.0718423	0.0245	0.15931	0	0	0	-0.2664	0.0460613		0.5319	0.219198	-0.0476729	6.4967	2.19722	0.333333	23.3491	1	0	0	0.234617	1.58269	0	3.99	8	1	9	17	0.252907
751	2009	C	0.103247	0.0216	0.266485	0	0	0	-0.261889	0.0565889	0	0.3817	0.776415	-0.157419	1.1175	2.19722	0.444444	22.7505	1	1	0	0	1.70852	1	3.9	1	0	78	17	-0.0061851
751	2010	C	0.0758185	0.0155	0.200609	0	0	0	-0.0275556	0.0406078	0	0.3817	0.869179	0.0878058	1.1724	2.19722	0.444444	23.0469	1	1	1	0	1.94806	1	3.6	0	0	137	14	-0.027842
753	2008	H	0.125325	0.0229	0.24627	0	0	0	-0.0261714	0.133762	0	0.1712	0.591048	-0.0137681	1.8759	1.94591	0.428571	20.6574	0	1	0	0	1.27537	1	3.9	0	0	6	24	0.135002
753	2009	H	0.13524	0.0246	0.298818	0	0	0	-0.0473143	0.143692	0	0.1712	0.582709	0.0203001	3.0934	1.94591	0.428571	21.4501	0	1	0	0	1.91125	1	3.9	1	0	44	23	0.17859
753	2010	H	0.0993862	0.0176	0.205648	0	0	0	-0.173714	0.102804	0	0.1712	0.649798	-0.103382	2.6427	1.94591	0.428571	21.5532	0	1	0	0	1.80578	1	3.8	2	0	77	25	0.173251
753	2011	H	0.268282	0.0604	0.439038	0	0	0	-0.0236667	0.352804	0	0.1712	0.705821	0.0167939	2.0786	2.19722	0.333333	21.3438	0	1	0	0	1.54661	1	3.7	1	0	45	24	0.160669
753	2012	F	0.110358	0.0198	0.223138	0	0	0	-0.0986667	0.115654	0	0.1712	0.692971	-0.11472	1.8974	2.19722	0.333333	21.2586	0	1	0	0	1.28357	1	3.6	0	0	73	23	0.164678
753	2013	F	0.108095	0.0188	0.21957	0	0	0	-0.0722222	0.0608217	0	0.3091	0.710946	0.00953465	1.859	2.19722	0.333333	21.2308	0	1	0	0	1.19575	1	3.6	0	0	68	22	0.164339
753	2014	F	0.452602	0.1516	0.716645	0	0	0	-0.199462	0.478838	0	0.3166	0.581802	-0.114618	2.4227	2.07944	0.375	21.8908	0	1	0	0	1.30214	1	3.5	0	0	180	21	0.27039
753	2015	F	0.233269	0.0466	0.499579	0	0	0	-0.127111	0.147422	0	0.3161	0.615609	0.00566585	2.7114	2.19722	0.333333	22.4596	0	1	0	0	2.02003	1	3.7	0	0	307	23	0.244228
753	2016	F	0.220975	0.0442	0.499164	0	0	0	-0.0597375	0.137566	0	0.3213	0.580786	0.030092	2.1284	2.07944	0.375	22.2056	0	1	0	0	1.36572	1	3.9	1	0	198	22	0.244235
753	2017	F	0.250253	0.0585	0.514115	0	0	0	-0.1224	0.163089	0	0.3587	0.554079	0.158372	1.8842	2.19722	0.333333	22.0523	0	1	0	0	1.27993	1	3.9	1	0	115	21	0.267258
753	2018	F	0.244715	0.0583	0.504752	0	0	0	-0.0788625	0.158381	0	0.3681	0.527247	0.00239042	1.7789	2.19722	0.333333	21.7931	0	1	0	0	1.09248	1	3.71	0	0	72	20	0.287519
755	2008	C	0.311045	0.0972	0.490011	0	0	0	-0.104677	0.349766	0	0.2779	0.501173	0.0485407	1.1759	2.56495	0.307692	21.5185	0	0	0	0.127751	1.00752	0	3.3	16	0	62	10	0.393002
755	2009	C	0.229209	0.0612	0.390244	0	0	0	-0.159492	0.220223	0	0.2779	0.529409	0.0138173	1.6804	2.56495	0.307692	22.2491	0	0	0	0.127751	1.52598	0	3.9	12	0	62	10	0.376895
755	2010	C	0.390643	0.1416	0.579407	0	0	0	-0.0361846	0.509536	0	0.2779	0.63691	-0.0105134	1.2608	2.56495	0.307692	22.5208	0	0	0	0.127751	1.59363	0	3.6	9	0	97	11	0.281604
755	2011	C	0.135035	0.0299	0.324618	0	0	0	-0.0250923	0.107593	0	0.2779	0.676658	-0.010053	1.0357	2.56495	0.307692	21.914	0	0	0	0.127751	1.13205	0	3.5	9	0	200	12	0.254779
755	2012	C	0.0894581	0.019	0.217113	0	0	0	-0.0320727	0.0683699	0	0.2779	0.726023	0.00307474	0.8637	2.56495	0.333333	21.6134	0	0	0	0.127751	1.06509	0	3.3	2	0	115	12	0.220026
755	2013	C	0.0849702	0.018	0.204915	0	0	0	-0.122123	0.0647715	0	0.2779	0.77939	-0.0524749	0.4105	2.56495	0.333333	21.2392	0	0	0	0.127751	1.02871	0	3.1	0	0	64	11	0.189608
755	2014	C	0.105272	0.0229	0.233243	0	0	0	-0.0634308	0.0824037	0	0.2779	0.702814	0.0603997	1.0488	2.56495	0.307692	21.6438	0	0	0	0.127751	1.12799	0	3.4	0	0	63	11	0.235449
755	2015	C	0.168925	0.0368	0.364678	0	0	0	-0.0998308	0.132422	0	0.2779	0.787332	0.0024239	1.1162	2.56495	0.307692	22.2772	0	0	0	0.127751	1.60619	0	3.5	0	0	242	9	0.170184
755	2016	C	0.0909907	0.0171	0.211624	0	0	0	-0.1442	0.0615329	0	0.2779	0.897709	0.0107814	0.0437	2.56495	0.307692	22.0769	0	0	0	0.127751	1.64919	0	3.5	0	0	199	11	0.0728164
755	2017	C	0.204312	0.044	0.397789	0	0	0	-0.160569	0.128168	0	0.3433	0.651815	-0.0402075	1.9408	2.56495	0.333333	21.8865	0	0	0	0	2.24865	0	3.4	0	0	145	14	0.241011
755	2018	C	0.212132	0.0462	0.408468	0	0	0	-0.0894444	0.134576	0	0.3433	0.886016	0.0840694	0.1386	2.19722	0.333333	21.348	0	0	0	0	1.08945	0	3.26	0	0	218	18	-1.49677
756	2008	C	0.55274	0.3692	0.899931	0	0	0	-0.410222	0.966956	0	0.357	0.312127	0.0478685	2.9566	2.19722	0.444444	21.2732	0	1	0	0	1.02976	1	3.7	3	0	52	17	0.482771
756	2009	C	0.553878	0.3709	0.913668	0	0	0	-0.0313333	0.968185	0	0.3591	0.364111	0.131291	3.9319	2.19722	0.333333	22.0715	0	1	0	0	1.21698	1	3.4	1	0	64	19	0.435221
756	2010	C	0.542528	0.3584	0.879458	0	0	0	-0.0273333	0.987056	0	0.3631	0.374158	0.0631487	3.6655	2.19722	0.333333	21.9782	0	1	0	0	1.4398	1	3.4	1	0	73	19	0.423456
756	2011	C	0.53935	0.3561	0.859685	0	0	0	-0.059	0.980452	0	0.3632	0.417567	0.0323159	2.6127	2.19722	0.333333	21.5991	0	1	0	0	1.14565	1	3.4	2	0	129	19	0.398281
756	2012	C	0.53612	0.3526	0.857294	0	0	0	-0.107556	0.970815	0	0.3632	0.510238	0.0104232	1.9184	2.19722	0.333333	21.427	0	1	0	0	1.04525	1	3.3	0	0	256	19	0.337696
756	2013	C	0.537503	0.3546	0.858381	0	0	0	-0.053	0.976322	0	0.3632	0.533215	0.0240656	1.9342	2.19722	0.333333	21.5199	0	1	0	0	1.07352	1	3.2	0	0	154	18	0.322903
756	2014	C	0.520499	0.3399	0.795035	0	0	0	-0.00811429	0.968928	0	0.3508	0.549634	0.0815853	2.098	1.94591	0.3	22.0166	0	1	0	0	1.27432	1	3.3	1	0	435	19	0.299416
756	2015	C	0.544839	0.359	0.890806	0	0	0	-0.154913	0.959889	0	0.3446	0.55832	0.0776106	2.5618	2.07944	0.375	22.5369	0	1	0	0	1.62057	1	3.4	1	0	254	19	0.298764
756	2016	C	0.55034	0.364	0.907418	0	0	0	-0.038025	0.946703		0.3446	0.559729	0.0930274	2.4025	2.07944	0.375	22.4586	0	1	0	0	1.511	1	3.5	4	0	319	19	0.304258
756	2017	C	0.553822	0.3617	0.881005	0	0	0	-0.046575	0.910699		0.3294	0.510879	0.0739473	2.9678	2.07944	0.375	22.6249	0	1	0	0	1.50158	1	3.4	7	0	401	19	0.33998
756	2018	C	0.590895	0.3856	1.00683	0	0	0	-0.0363375	0.854253		0.3294	0.527302	0.0582488	2.0491	2.07944	0.375	21.962	0	1	0	0.138956	1.0711	1	3.35	5	0	154	19	0.332339
757	2014	C	0.491411	0.1418	0.933549	0	0	0	-0.101111	0.461288	0	0.3074	0.424692	0.0218338	4.7676	2.19722	0.333333	21.8955	0	0	0	0	3.03459	0	4.2	1	0	170	18	0.439767
757	2015	C	0.439324	0.1234	0.781229	0	0	0	-0.0411111	0.384903	0	0.3206	0.387735	0.0517819	9.8226	2.19722	0.333333	22.4747	0	0	0	0	5.04721	0	4.1	2	0	170	18	0.457102
757	2016	C	0.394613	0.1006	0.698387	0	0	0	-0.0152222	0.307551	0	0.3271	0.424839	0.0635672	7.033	2.19722	0.333333	22.3153	0	0	0	0	4.5351	0	4.2	1	0	122	17	0.436077
757	2018	C	0.361221	0.0885	0.721667	0	0	0	-0.0107778	0.276131	0	0.3205	0.432746	0.0906517	3.0069	2.19722	0.333333	21.5885	0	0	0	0	2.35627	0	3.47	0	0	48	20	0.440604
758	2008	B	0.457839	0.1389	0.807545	0.222222	1	1	0.0678889	0.416617	0.666667	0.3334	0.61145	0.024768	1.3895	2.19722	0.333333	22.067	1	1	0	0	1.03922	0	1.8	4	1	61	23	0.0648172
758	2009	B	0.48317	0.1519	0.887513	0.222222	1	1	0.196778	0.455609	0.666667	0.3334	0.594922	0.0600605	1.9486	2.19722	0.333333	23.0167	1	1	0	0	1.43653	0	1.4	9	1	114	24	0.0551281
758	2010	B	0.454728	0.1346	0.855291	0.222222	1	1	0.106	0.403719	0.666667	0.3334	0.594376	0.00239586	3.0877	2.19722	0.333333	23.7265	1	1	0	0	2.071	0	1.4	13	1	366	20	0.0548442
758	2011	B	0.451426	0.1353	0.797851	0.222222	1	0	-0.513444	0.405819	0.666667	0.3334	0.647664	-0.0250237	2.2561	2.19722	0.333333	23.3042	1	1	0	0	1.64191	0	1.4	15	1	533	19	0.0755934
758	2012	B	0.453232	0.1363	0.8006	0.222222	1	1	0.164889	0.408818	0.666667	0.3334	0.700724	-0.0729652	2.134	2.19722	0.333333	23.4731	1	1	0	0	1.64478	0	1.3	6	1	328	20	0.0591591
758	2013	B	0.401969	0.1128	0.716391	0.222222	1	1	0.145556	0.334222	0.666667	0.3375	0.628521	0.00950557	2.0038	2.19722	0.333333	23.0827	1	1	0	0	1.23293	0	1.2	5	1	420	20	0.144974
758	2014	B	0.380586	0.1027	0.701904	0.222222	1	1	0.114889	0.304296	0.666667	0.3375	0.661073	0.0292504	1.9516	2.19722	0.333333	23.395	1	1	0	0	1.37446	0	1.3	1	1	299	18	0.141822
758	2015	B	0.429215	0.1339	0.768004	0.222222	1	1	0.213667	0.396741	0.666667	0.3375	0.717903	0.0626804	1.6727	2.19722	0.333333	23.4079	1	1	0	0	1.32762	0	1.4	20	1	322	18	0.131754
758	2016	B	0.379201	0.1085	0.721068	0.222222	1	1	0.130111	0.321481	0.666667	0.3375	0.714752	-0.0956224	1.6884	2.19722	0.333333	23.4792	1	1	0	0	1.37282	0	1.4	15	1	291	16	0.128594
758	2017	B	0.314004	0.0827	0.594399	0.111111	1	1	0.0676667	0.245037	0.333333	0.3375	0.694418	0.0715391	1.633	2.19722	0.333333	23.262	1	1	0	0	1.25622	0	1.4	9	1	149	15	0.150236
758	2018	B	0.36551	0.1028	0.712497	0.125	1	1	0.061325	0.304593	0.5625	0.3375	0.626793	0.108525	1.2888	2.19722	0.333333	22.6957	1	1	0	0	0.911218	0	1.4	0	1	74	17	0.0499638
759	2008	H	0.391899	0.2771	0.580769	0	0	0	-0.298415	0.365211	0	0.1012	0.619008	0.114152	3.5385	2.56495	0.384615	22.3851	0	0	0	0	1.84335	1	4.2	41	0	143	25	0.230949
759	2009	H	0.646254	0.2357	1.06892	0	0	0	-0.0336	0.429359		0.1012	0.626024	0.147051	3.9381	2.56495	0.384615	22.7208	0	0	0	0.000329	2.21261	1	4.2	37	0	231	24	0.21313
759	2010	H	0.641245	0.2027	1.13891	0	0	0	-0.0498615	0.501233	0	0.1105	0.572467	0.138852	3.8931	2.56495	0.384615	22.8664	0	0	0	0.000271	2.02436	1	4.2	40	0	347	23	0.265128
759	2011	H	0.639958	0.2519	1.13911	0	0	0	-0.0288615	0.511711	0	0.1289	0.646195	0.106258	2.6618	2.56495	0.384615	22.4733	0	0	0	0.000271	1.38008	1	4.1	26	0	692	21	0.203735
759	2012	F	0.426668	0.1071	0.742974	0	0	0	-0.0850769	0.955182	0	0.1304	0.63168	0.128592	2.7276	2.56495	0.384615	22.2231	0	0	0	0.000271	1.19818	1	3.8	22	0	664	20	0.220007
759	2013	F	0.624022	0.2548	1.1053	0	0	0	-0.0440461	0.709184	0	0.1807	0.667444	0.0838914	2.4733	2.56495	0.384615	22.2964	0	0	0	0.000271	1.21181	1	3.5	15	0	613	19	0.185428
759	2014	F	0.558001	0.346	0.924914	0.272727	1	1	0.226364	0.866763	0	0.2999	0.655902	0.0391967	2.6374	2.3979	0.363636	22.5263	0	0	0	0	1.34091	1	3.1	19	0	1161	19	0.199415
759	2015	F	0.556979	0.3066	0.932523	0.3	1	1	0.25116	0.958125	0	0.32	0.654269	0.0129099	2.5436	2.30259	0.3	22.492	0	0	0	0	1.33456	1	2.6	12	0	815	21	0.201667
759	2016	F	0.582395	0.3284	0.947401	0.272727	1	1	0.227673	0.974421	0	0.32	0.668667	0.0763003	2.2772	2.3979	0.363636	22.567	0	0	0	0	1.3641	1	2.4	15	0	738	20	0.201211
759	2017	F	0.545296	0.4064	0.883422	0.272727	1	1	0.264218	0.836614	0	0.34	0.581445	0.0221307	2.8961	2.3979	0.363636	22.6071	0	0	0	0	1.42947	1	2.6	20	0	1478	21	0.247878
759	2018	F	0.535502	0.3854	0.850772	0.272727	1	1	0.265091	0.8822	0	0.34	0.546828	0.0739001	2.7577	2.3979	0.363636	22.003	0	0	0	0	0.996083	1	2.55	18	0	695	21	0.274452
761	2013	C	0.0574861	0.0249	0.152111	0	0	0	-0.130286	0.03034		0.7947	0.635808	0.0624373	1.1558	1.94591	0.428571	22.9715	0	1	0	0	0.860417	1	3.4	5	0	216	7	0.299138
761	2014	C	0.0446598	0.0191	0.113527	0	0	0	-0.0324333	0.0233582		0.7855	0.67792	0.0583304	1.1291	1.79176	0.5	23.5072	0	1	0	0	0.984227	1	3.4	4	0	185	7	0.265183
761	2015	C	0.038926	0.0158	0.112743	0	0	0	-0.0630857	0.0201608		0.7837	0.720229	-0.0518426	0.4754	1.94591	0.428571	23.5818	0	1	0	0	1.08385	1	3.4	3	0	714	9	0.221546
761	2016	C	0.0376329	0.0146	0.111247	0	0	0	-0.0962286	0.0187468	0	0.7788	0.755066	0.176479	0.7262	1.94591	0.428571	23.5489	0	1	0	0.15576	1.04436	1	3.8	3	0	1158	10	0.199836
761	2017	C	0.0364348	0.0137	0.108897	0	0	0	-0.112686	0.0188084	0	0.7284	0.764294	0.0435607	0.8273	1.94591	0.428571	23.5149	0	1	0	0	1.00738	1	3.8	8	0	629	11	0.198871
761	2018	C	0.306759	0.1506	0.520404	0	0	0	-0.0974167	0.247779		0.6078	0.670324	0.0607041	1.2529	1.79176	0.5	23.2898	0	1	0	0.192891	0.899607	1	3.94	1	0	194	11	0.272209
762	2008	B	0.531966	0.1605	0.901323	0.2	1	1	0.02345	0.73827	0.454545	0.2174	0.418098	0.0915047	3.9696	2.3979	0.363636	21.4682	0	0	0	0	2.06994	0	0	4	1	16	16	0.396333
762	2009	B	0.56851	0.1481	0.961616	0.111111	1	1	0.0322222	0.698585	1	0.212	0.435976	0.15454	8.4996	2.19722	0.444444	22.5367	0	0	0	0	5.31265	0	3.8	3	1	92	16	0.425837
762	2010	B	0.581019	0.1447	1.10232	0.111111	1	0	-0.00155556	0.682547	0	0.212	0.313195	0.0393833	17.0203	2.19722	0.444444	23.0565	0	0	0	0	8.76456	0	4	6	1	228	17	0.411592
762	2011	B	0.480929	0.118	0.859416	0	0	0	-0.0138889	0.568949		0.2074	0.134656	-0.0583976	11.7476	2.19722	0.444444	22.5701	0	0	0	0	2.33363	0	3.2	7	1	252	18	0.517929
762	2012	B	0.531146	0.1233	0.90249	0	0	0	-0.0797778	0.594503	0	0.2074	0.173278	0.018926	8.7093	2.19722	0.444444	22.4962	0	0	0	0.0122	2.4775	0	2.6	8	1	224	22	0.47996
762	2013	B	0.440836	0.0843	0.783033	0	0	0	-0.278222	0.406461	0	0.2074	0.187615	-0.0411156	7.108	2.19722	0.444444	22.3379	0	0	0	0.0122	2.10114	0	2.5	4	1	100	22	0.453516
762	2014	B	0.484757	0.0947	0.916617	0	0	0	-0.105413	0.456606	0	0.2074	0.254193	-0.039424	6.1673	2.19722	0.444444	22.5754	0	0	0	0	2.64692	0	2.5	5	1	199	24	0.40027
762	2015	B	0.360227	0.0648	0.712202	0	0	0	-0.107556	0.31244	0	0.2074	0.158811	0.127734	20.6711	2.19722	0.444444	23.2504	0	0	0	0	5.36896	0	2.5	4	1	307	20	0.445272
762	2016	B	0.390039	0.0844	0.698775	0	0	0	-0.00742857	0.371479		0.2272	0.141493	0.0954113	13.7527	1.94591	0.571429	22.9059	0	0	0	0.01116	2.98981	0	2.6	4	1	197	23	0.426889
762	2017	B	0.362484	0.0751	0.698158	0	0	0	-0.0442167	0.333185	0	0.2254	0.164759	-0.0271551	10.5123	1.79176	0.6	22.8246	0	0	0	0	2.64183	0	2.7	1	1	115	20	0.415488
762	2018	B	0.335663	0.0668	0.67147	0	0	0	-0.0317333	0.298881	0	0.2235	0.14416	-0.0217284	5.7022	1.79176	0.6	21.979	0	0	0	0	1.36276	0	2.83	0	1	9	23	0.419893
766	2008	C	0.123712	0.0247	0.265727	0	0	0	-0.0288167	0.0907421		0.2722	0.317289	0.0126429	2.5008	1.79176	0.333333	21.0344	0	0	0	0	1.77335	0	4	0	0	38	26	0.382574
766	2009	C	0.175062	0.0282	0.377324	0	0	0	-0.0761833	0.11417		0.247	0.328286	0.0919685	8.0799	1.79176	0.333333	22.1341	0	0	0	0	5.04453	0	4	1	0	47	25	0.388475
766	2010	C	0.166192	0.0249	0.346445	0	0	0	-0.38745	0.106319		0.2342	0.339804	0.0321896	6.111	1.79176	0.333333	21.9547	0	0	0	0	4.13549	0	3.8	0	0	121	26	0.388693
766	2011	C	0.189558	0.0304	0.373657	0	0	0	-0.0656833	0.129804		0.2342	0.309937	-0.00901578	3.9321	1.79176	0.333333	21.4311	0	0	0	0	2.61671	0	3.7	0	0	44	26	0.404643
767	2008	D	0.031703	0.0106	0.0910679	0	0	0	-0.01166	0.0292494	0	0.3624	0.784353	0.0021275	-0.0172	2.48491	0.333333	21.997	1	0	0	0	1.12091	0	3.3	3	1	109	13	0.162972
767	2009	D	0.0687967	0.0229	0.161451	0	0	0	0	0.0631899	0	0.3624	0.797909	0.124876	0.5086	2.48491	0.333333	22.7598	1	0	0	0	1.44645	0	3.9	7	1	113	13	0.155002
767	2010	D	0.0335947	0.0107	0.0926634	0	0	0	-0.003575	0.0295254	0	0.3624	0.872932	-0.0110445	0.3223	2.48491	0.333333	22.385	1	0	0	0	1.30615	0	3.6	6	1	102	12	0.0967264
767	2011	D	0.0306957	0.0093	0.0858931	0	0	0	-0.057525	0.0256623	0	0.3624	0.936899	-0.00530153	0.2277	2.48491	0.333333	22.2957	1	0	0	0	1.3342	0	3.5	3	1	580	10	0.0372486
767	2012	D	0.0437857	0.0134	0.121694	0	0	0	-0.236058	0.0368943	0	0.3632	0.90391	0.0310923	0.2005	2.48491	0.333333	22.3308	0	0	0	0	1.34007	0	3.3	0	1	246	19	0.0420389
767	2013	D	0.213751	0.0865	0.473921	0	0	0	-0.0778909	0.286709	0	0.3017	0.825965	0.0725801	0.4157	2.3979	0.363636	22.6543	0	0	0	0.13405	1.03068	0	3.1	1	1	195	21	0.099687
767	2014	D	0.0313929	0.0105	0.0914939	0	0	0	-0.0978545	0.0203883	0	0.515	0.798957	0.0929615	0.6917	2.3979	0.363636	23.2424	0	0	0	0.13405	1.14578	0	3.4	1	1	556	21	0.113008
767	2015	D	0.0556524	0.0173	0.15522	0	0	0	-0.0358909	0.0371643	0	0.4655	0.775692	0.0836652	0.5596	2.3979	0.363636	23.2885	0	0	0	0.116259	1.11691	0	3.5	0	1	518	21	0.121517
767	2016	D	0.0661521	0.0196	0.179684	0	0	0	-0.116618	0.0451197	0	0.4344	0.767856	0.0264034	0.3056	2.3979	0.363636	22.8839	0	0	0	0.105082	0.958993	0	3.5	1	1	336	20	0.153106
767	2017	D	0.483829	0.2143	0.86766	0	0	0	-0.102109	0.57654	0	0.3717	0.834438	0.0239161	0.1738	2.3979	0.363636	22.9256	0	0	0	0.095608	1.01561	0	3.4	1	1	274	17	0.114072
767	2018	D	0.43525	0.2147	0.669835	0	0	0	-0.0350182	0.556362	0	0.3859	0.839973	0.0400558	0.1826	2.3979	0.363636	22.7514	0	0	0	0.100554	0.991294	0	3.26	0	1	99	16	0.114189
768	2008	C	0.253702	0.096	0.505813	0	0	0	-0.102	0.168214		0.5707	0.322158	0.0487276	3.3564	2.70805	0.375	23.367	1	0	0	0.086062	1.10401	0	3.9	17	1	170	22	0.479876
768	2009	C	0.0970547	0.0312	0.234167	0	0	0	-0.0682667	0.0546697	0	0.5707	0.426329	0.0144399	4.2963	2.70805	0.375	24.3578	1	0	0	0.086062	2.01649	0	3.9	23	1	595	22	0.420519
768	2010	C	0.0986266	0.0314	0.231992	0	0	0	-0.01955	0.0550201	0	0.5707	0.506343	0.00551165	2.8857	2.70805	0.411765	24.1271	1	0	0	0.080412	1.61274	0	3.9	11	1	214	19	0.36835
768	2011	C	0.135346	0.0451	0.28816	0	0	0	-0.07565	0.0790258	0	0.5707	0.522837	0.00469364	1.9363	2.70805	0.375	23.6129	1	0	0	0.080412	1.35179	0	3.6	6	1	481	22	0.358186
768	2012	C	0.100269	0.0332	0.22988	0	0	0	-0.237044	0.0554072		0.5992	0.584421	-0.0248113	1.7478	2.70805	0.375	23.8179	1	0	0	0	1.3036	1	3.1	7	1	440	19	0.202832
768	2013	C	0.104579	0.0348	0.237144	0	0	0	-0.0376125	0.0580774	0	0.5992	0.615896	0.0589555	1.7287	2.70805	0.375	23.9548	1	1	0	0	1.45991	0	1.3	6	1	520	20	0.228616
768	2014	C	0.107218	0.0358	0.241539	0	0	0	-0.208821	0.0597264	0	0.5994	0.620594	-0.0332654	2.4551	2.63906	0.357143	24.6405	1	0	0	0.169834	4.02068	0	4.1	11	1	936	19	0.267072
768	2015	C	0.0702613	0.0234	0.156526	0	0	0	-0.118138	0.041248	0	0.5673	0.547784	0.0352948	3.1421	2.56495	0.384615	24.9513	1	0	1	0.254271	2.08286	0	4.2	16	1	1279	17	0.27147
768	2016	C	0.206951	0.0766	0.361339	0	0	0	-0.09163	0.135026	0	0.5673	0.548585	0.036253	2.7623	2.30259	0.5	24.7985	1	1	0	0	1.38518	0	1.4	10	1	444	16	0.236988
768	2018	C	0.18996	0.0686	0.338654	0	0	0	-0.169179	0.120924		0.5673	0.596783	0.0293076	1.8752	2.63906	0.357143	24.3249	1	1	0	0	2.30171	1	2.97	29	1	70	16	0.563384
777	2008	C	0.0502469	0.0124	0.142659	0	0	0	-0.0137778	0.0262712	0	0.472	0.277993	0.0373351	7.795	2.19722	0.333333	21.5386	1	1	0	0	2.28599	1	3.3	4	0	31	21	0.498045
777	2009	C	0.185672	0.053	0.401517	0	0	0	-0.182333	0.112288	0	0.472	0.373528	0.0044865	8.067	2.19722	0.333333	22.0927	1	1	0	0	3.45873	1	3.2	3	0	51	21	0.440391
777	2010	C	0.221743	0.0603	0.51626	0	0	0	-0.0146667	0.231389	0	0.2606	0.346502	0.0240778	10.437	2.19722	0.333333	22.7362	1	1	0	0	5.31974	1	3.2	5	0	177	22	0.457024
777	2011	C	0.216065	0.0584	0.503075	0	0	0	-0.0338889	0.132788	0	0.4398	0.377679	-0.0284443	5.4947	2.19722	0.333333	22.1038	1	1	0	0	2.92894	1	3.2	6	0	204	22	0.435053
777	2012	C	0.122108	0.0299	0.32078	0	0	0	-0.117333	0.0679855	0	0.4398	0.409436	-0.00117763	4.6864	2.19722	0.333333	22.0799	1	1	0	0	2.64859	1	3.1	2	0	242	23	0.411207
777	2013	C	0.491866	0.1829	0.736036	0	0	0	-0.185222	0.671193	0	0.2725	0.420844	0.0956962	4.2867	2.19722	0.333333	22.0229	1	1	0	0	2.42367	1	3	1	0	108	21	0.407208
777	2014	C	0.351468	0.0774	0.598721	0	0	0	-0.0138889	0.284037	0	0.2725	0.390611	-0.00149489	10.627	2.19722	0.333333	23.1089	1	1	0	0	6.06474	1	3	4	0	475	21	0.427495
777	2015	C	0.0947837	0.0155	0.227625	0	0	0	-0.149333	0.0568807	0	0.2725	0.382072	0.0407415	11.406	2.19722	0.333333	23.2111	1	1	0	0	6.71092	1	3	2	0	620	22	0.435924
777	2016	C	0.102135	0.0168	0.244395	0	0	0	-0.163333	0.0616514		0.2725	0.330283	0.00566887	9.6574	2.19722	0.333333	22.8728	1	1	0	0	4.78962	1	3	1	0	114	19	0.482193
777	2017	C	0.118872	0.0199	0.285551	0	0	0	-0.123889	0.111049		0.1792	0.377156	-0.0370714	5.725	2.19722	0.333333	22.466	1	1	0	0	3.142	1	3	2	0	109	19	0.45633
777	2018	C	0.126595	0.0214	0.287015	0	0	0	-0.115111	0.0785321		0.2725	0.398286	0.0255158	4.0509	2.19722	0.333333	22.0702	1	1	0	0	2.1032	1	2.97	0	0	20	18	0.44662
778	2008	C	0.218051	0.0702	0.375863	0	0	0	-0.078	0.142249	0	0.4935	0.54434	0.160514	2.4756	2.19722	0.333333	22.6087	1	1	0	0	1.00307	1	4	8	0	170	14	0.287011
778	2009	C	0.219978	0.071	0.378362	0	0	0	-0.054	0.143929	0	0.4933	0.452705	0.0565223	3.5368	2.19722	0.444444	23.6317	1	1	0	0	1.33297	1	3.9	24	0	194	17	0.4095
778	2010	C	0.178655	0.0543	0.323233	0	0	0	-0.221889	0.110075	0	0.4933	0.548247	0.00858886	2.7058	2.19722	0.444444	23.5634	1	1	0	0	1.13346	1	3.9	36	0	355	18	0.288419
778	2011	C	0.174535	0.053	0.340992	0	0	0	-0.0964444	0.105979	0	0.5001	0.589636	0.0272361	2.6368	2.19722	0.444444	23.2287	1	1	0	0	0.974624	1	3.8	37	0	546	17	0.288986
778	2012	C	0.181895	0.0563	0.327682	0	0	0	-0.0273333	0.112577		0.5001	0.651748	0.0590974	2.1537	2.19722	0.333333	23.2396	1	1	0	0	0.971609	1	3.7	36	0	546	16	0.243703
778	2013	C	0.404422	0.1777	0.594265	0	0	0	-0.139778	0.391582	0	0.4538	0.662497	0.00073913	1.8624	2.19722	0.333333	23.4623	1	1	0	0	0.965021	1	3.7	22	0	523	16	0.259314
778	2014	C	0.203594	0.0572	0.428814	0	0	0	-0.375667	0.126047	0	0.4538	0.667699	0.0376357	1.7479	2.19722	0.333333	23.8375	1	1	0	0	1.0903	1	3.6	8	0	463	13	0.259893
778	2015	C	0.0901469	0.0222	0.23234	0	0	0	-0.142333	0.0489202	0	0.4538	0.640095	0.0411411	1.7079	2.19722	0.333333	23.8864	1	1	0	0	1.10489	1	3.6	7	0	383	13	0.275375
778	2016	C	0.134484	0.0352	0.281136	0	0	0	-0.0222222	0.0775672		0.4538	0.625549	0.022405	1.6676	2.19722	0.333333	23.659	1	1	0	0	1.00783	1	3.7	8	0	416	12	0.289604
778	2017	C	0.159428	0.0405	0.338852	0	0	0	-0.107667	0.103846		0.39	0.579449	0.0751389	1.6464	2.19722	0.333333	23.7598	1	1	0	0	1.00394	1	3.7	7	0	401	10	0.322404
778	2018	C	0.239643	0.0667	0.53711	0	0	0	-0.0726667	0.166917		0.3996	0.581242	0.0723943	1.6249	2.19722	0.333333	23.5682	1	1	0	0	0.914591	1	3.3	8	0	121	11	0.304063
779	2008	C	0.337534	0.068	0.520488	0	0	0	-0.0765	0.481586	0	0.1412	0.511841	0.0343103	1.9073	2.07944	0.375	20.3162	0	0	0	0	1.5166	0	3.2	0	0	4	19	0.333245
779	2009	C	0.344966	0.0653	0.528902	0	0	0	-0.0484571	0.462465	0	0.1412	0.414117	-0.0760549	4.5394	1.94591	0.428571	21.1355	0	0	0	0	3.00112	0	3.3	0	0	36	20	0.389319
779	2010	C	0.299083	0.0514	0.475985	0	0	0	-0.186111	0.364023	0	0.1412	0.352345	0.0496401	7.4004	2.19722	0.333333	21.4185	0	0	0	0	4.00199	0	3.2	1	0	53	20	0.427624
779	2011	C	0.628994	0.1638	1.13911	0	0	0	-0.08	0.862027	0	0.1412	0.25127	0.00366703	9.3435	2.19722	0.333333	21.1942	0	0	0	0	3.56717	0	3.1	1	0	68	21	0.484927
779	2012	C	0.429218	0.0824	0.765592	0	0	0	-0.25	0.583569	0	0.1412	0.245947	0.0069747	8.8029	2.19722	0.333333	21.0835	0	0	0	0	3.36761	0	2.7	0	0	67	21	0.48707
779	2013	C	0.581726	0.1229	1.0546	0	0	0	-0.185556	0.870397	0	0.1412	0.289961	-0.072778	8.539	2.19722	0.333333	21.1954	0	0	0	0	3.94973	0	2.3	0	0	42	23	0.45807
779	2014	C	0.615371	0.141	1.02031	0.111111	1	0	-0.286667	0.998584	0.333333	0.1412	0.596894	-0.0732487	2.5004	2.19722	0.333333	21.2828	0	0	0	0	2.71199	0	2.2	0	0	47	22	0.288877
779	2015	C	0.58163	0.1484	0.96396	0	0	0	-0.0312667	0.971024	0	0.1441	0.71658	0.0203184	5.51	1.79176	0.5	22.4151	0	0	0	0	8.19732	0	2.1	1	0	198	22	0.198419
779	2016	C	0.442635	0.0809	0.78732	0	0	0	-0.3213	0.539333	0	0.15	0.695013	0.0403309	3.8449	1.79176	0.5	22.0017	0	0	0	0	5.69956	0	2.2	2	0	134	21	0.144072
779	2017	C	0.276674	0.0723	0.509729	0	0	0	-0.326556	0.255477	0	0.283	0.530621	0.0203739	5.0334	2.19722	0.333333	21.6791	0	0	0	0	4.62605	0	2.7	0	0	108	23	0.346818
779	2018	C	0.239144	0.0629	0.402874	0	0	0	-0.341111	0.200574	0	0.3136	0.617242	0.050128	1.1935	2.19722	0.333333	21.2035	0	0	0	0	0.98964	0	2.78	1	0	32	23	0.264479
785	2008	H	0.194957	0.0585	0.409529	0	0	0	-0.065	0.127701	0	0.4581	0.746617	0.114794	1.7019	2.19722	0.333333	20.8302	0	0	0	0.137522	1.13739	1	4.2	2	0	56	17	0.152303
785	2009	H	0.225901	0.064	0.461901	0	0	0	-0.0194444	0.148768	0	0.4302	0.73645	0.0791618	2.3654	2.19722	0.333333	21.7488	0	0	0	0	1.8534	1	4.2	5	0	60	16	0.173373
785	2010	H	0.3543	0.121	0.616877	0	0	0	-0.04905	0.288164	0	0.4199	0.723535	0.136604	2.606	2.07944	0.375	21.7816	0	0	0	0	1.81588	1	4.2	6	0	130	14	0.187941
785	2011	H	0.207727	0.0551	0.421051	0	0	0	-0.162675	0.131222	0	0.4199	0.708794	0.101779	2.3946	2.07944	0.375	21.1534	0	0	0	0	1.27263	1	4.1	5	0	440	14	0.204447
785	2012	F	0.204846	0.0544	0.398093	0	0	0	-0.158556	0.129555	0	0.4199	0.70165	0.103301	2.241	2.19722	0.333333	21.1452	0	0	0	0	1.22739	1	3.8	5	0	418	13	0.20222
785	2013	F	0.294475	0.088	0.552168	0	0	0	-0.361889	0.209574	0	0.4199	0.693671	0.106025	2.1217	2.19722	0.333333	21.0945	0	0	0	0	1.17493	1	3.5	1	0	191	12	0.199908
785	2014	F	0.21271	0.0563	0.419949	0	0	0	-0.144889	0.13408	0	0.4199	0.662581	0.0704504	2.4297	2.19722	0.333333	21.4913	0	0	0	0	1.4097	1	3.1	0	0	220	14	0.196357
785	2015	F	0.319806	0.1001	0.608315	0	0	0	-0.390667	0.242667	0	0.4125	0.655847	0.0589271	3.2314	2.19722	0.333333	22.133	0	0	0	0	2.20784	1	2.6	1	0	286	15	0.199195
785	2016	F	0.291563	0.0857	0.607886	0	0	0	-0.025875	0.207758	0	0.4125	0.681797	0.079916	2.6755	2.07944	0.375	21.9993	0	0	0	0	1.93071	1	2.4	2	0	141	15	0.198519
785	2017	F	0.33095	0.1017	0.686347	0	0	0	-0.0167625	0.246545		0.4125	0.545026	0.101718	3.3415	2.07944	0.375	21.6324	0	0	0	0	1.4214	1	2.6	1	0	120	16	0.310863
786	2008	C	0.0354593	0.0096	0.100432	0	0	0	-0.0106667	0.0183206	0	0.524	0.545229	0.0608281	1.3928	2.19722	0.333333	21.672	1	1	0	0.24958	1.03516	0	1.8	0	0	40	20	0.275778
786	2009	C	0.368928	0.1641	0.598763	0	0	0	-0.0206667	0.313168	0	0.524	0.543898	0.131035	2.6666	2.19722	0.333333	22.9276	1	1	0	0.275977	2.05611	0	1.4	9	0	69	20	0.264336
786	2010	C	0.291158	0.1157	0.466594	0	0	0	-0.0772222	0.220802	0	0.524	0.562323	0.123993	2.3035	2.19722	0.333333	22.8661	1	1	0	0.209964	1.72082	0	1.4	27	0	168	19	0.226713
786	2011	C	0.298335	0.1151	0.529174	0	0	0	-0.0223333	0.219656	0	0.524	0.560453	0.130679	2.0093	2.19722	0.333333	22.5607	1	1	0	0.209964	1.29804	0	1.4	23	0	261	20	0.236244
786	2012	C	0.287138	0.1102	0.461802	0	0	0	-0.0813333	0.210305	0	0.524	0.526314	0.120394	2.5393	2.19722	0.333333	23.0318	1	1	0	0.209964	1.59431	0	1.3	28	0	347	22	0.25344
786	2013	C	0.293346	0.1139	0.469195	0	0	0	-0.461111	0.217366	0	0.524	0.487038	0.142151	2.6488	2.19722	0.333333	23.0323	1	1	0	0.209964	1.43753	0	1.2	28	0	426	22	0.267767
786	2014	C	0.425962	0.1705	0.741424	0	0	0	-0.0301111	0.377212	0	0.452	0.362489	0.11731	3.772	2.19722	0.333333	23.6065	1	1	0	0	1.56859	0	1.3	26	0	435	21	0.372154
786	2015	C	0.272394	0.0878	0.444043	0	0	0	-0.0121111	0.194248	0	0.452	0.319232	0.140331	3.8183	2.19722	0.333333	23.5462	1	1	0	0.241723	1.54178	0	1.4	17	0	311	19	0.37997
786	2016	C	0.408793	0.1529	0.738277	0	0	0	-0.0206667	0.427932	0	0.3573	0.270822	0.119044	4.5226	2.19722	0.333333	23.6359	1	1	0	0.210414	1.42628	0	1.4	16	0	261	18	0.479947
786	2017	C	0.354311	0.1205	0.681279	0	0	0	-0.0126667	0.337252	0	0.3573	0.224386	0.164747	8.7969	2.19722	0.333333	24.4182	1	1	0	0.210414	2.36158	0	1.4	25	0	486	17	0.510278
786	2018	C	0.407464	0.1471	0.808286	0	0	0	-0.0837778	0.388845	0	0.3783	0.193719	0.155387	6.2096	2.19722	0.333333	23.8695	1	1	0	0.221116	1.41167	0	1.4	29	0	132	16	0.53001
789	2008	C	0.192046	0.0615	0.434096	0	0	0	-0.0691875	0.121782	0	0.505	0.5661	0.114623	0.8563	2.07944	0.375	21.3096	0	0	0	0.091405	1.01471	0	3.4	4	0	40	23	0.135855
789	2009	C	0.157492	0.0486	0.371163	0	0	0	-0.1629	0.0916462	0	0.5303	0.643681	0.0876054	0.9345	2.07944	0.375	21.8063	0	0	0	0.091405	1.14571	0	3.4	5	0	85	23	0.080095
789	2010	C	0.381932	0.1502	0.672209	0	0	0	-0.196763	0.312721	0	0.4803	0.645621	0.120258	1.2956	2.07944	0.375	22.3128	0	0	0	0.082355	1.37	0	3.3	6	0	307	22	0.0872698
789	2011	C	0.234611	0.0692	0.520687	0	0	0	-0.0461111	0.148785	0	0.4651	0.628698	0.161861	1.9164	2.19722	0.333333	22.1481	0	0	0	0.079604	1.2202	0	3	21	0	718	21	0.120948
789	2012	C	0.334144	0.1194	0.602601	0	0	0	-0.0213818	0.251527	0	0.4747	0.602432	0.0805479	1.565	2.3979	0.363636	22.3427	0	0	0	0.07707	1.29502	0	3	19	0	539	21	0.121261
789	2013	C	0.198731	0.0572	0.447092	0	0	0	-0.0374	0.120497	0	0.4747	0.547725	0.13571	1.8742	2.30259	0.4	22.0761	0	0	0	0.07707	1.04077	0	3.2	14	0	249	20	0.148132
789	2014	C	0.164764	0.046	0.357463	0	0	0	-0.2101	0.108032	0	0.4258	0.5243	0.112898	2.1956	2.19722	0.333333	22.4457	0	0	0	0.07707	1.15779	0	3.3	12	0	257	19	0.165791
789	2015	C	0.0788662	0.0202	0.208334	0	0	0	-0.0543333	0.0425532	0	0.4747	0.546393	0.088287	1.7568	2.19722	0.333333	22.3722	0	0	0	0.07707	1.1238	0	3.4	10	0	630	18	0.170569
789	2016	C	0.173725	0.0493	0.364101	0	0	0	-0.0193333	0.103855	0	0.4747	0.482544	0.107654	1.948	2.19722	0.333333	22.3177	0	0	0	0.058207	1.06333	0	3.4	8	0	531	18	0.195757
789	2017	C	0.233109	0.0723	0.439087	0	0	0	-0.054675	0.152307	0	0.4747	0.446705	0.189863	2.675	2.07944	0.375	22.5868	0	0	0	0.058207	1.21652	0	3.3	5	0	319	17	0.21227
789	2018	C	0.270383	0.0849	0.564489	0	0	0	-0.0141111	0.17885	0	0.4747	0.393845	0.250381	3.3896	2.19722	0.333333	22.6223	0	0	0	0.058207	1.05824	0	3.44	25	0	350	18	0.245627
791	2008	D	0.178777	0.0484	0.344241	0	0	0	-0.05445	0.109329	0	0.4427	0.56628	0.0381889	1.0975	2.07944	0.375	20.2602	0	0	0	0	1.20498	0	3.2	0	0	26	27	0.159917
791	2009	D	0.164347	0.0424	0.353055	0	0	0	-0.0649143	0.09687	0	0.4377	0.518295	-0.00840244	2.6724	1.94591	0.428571	21.1926	0	0	0	0	2.76377	0	3.3	0	0	36	27	0.185148
791	2010	D	0.268667	0.0707	0.5481	0	0	0	-0.128	0.178987	0	0.395	0.514789	0.0328012	2.4857	1.94591	0.428571	21.2154	0	0	0	0	2.49523	0	3.2	1	0	56	26	0.194406
791	2011	D	0.187399	0.0459	0.335184	0	0	0	-0.170857	0.116883	0	0.3927	0.550087	0.0150339	1.6307	1.94591	0.428571	20.7421	0	0	0	0	1.83363	0	3.1	0	0	187	22	0.179388
791	2012	C	0.0295307	0.0128	0.0778409	0	0	0	-0.124457	0.0152182	0	0.8053	0.741722	0.0876755	0.6488	1.94591	0.428571	22.3746	0	0	0	0	1.02207	0	2.7	1	0	248	26	0.214393
791	2013	D	0.0321392	0.0139	0.0988319	0	0	0	-0.461111	0.016526	0	0.7947	0.722607	0.0963998	0.6419	1.94591	0.428571	22.3677	0	0	0	0	1.01835	0	2.3	1	1	68	23	0.229033
791	2014	D	0.148143	0.0727	0.312427	0	0	0	-0.2254	0.0864344	0	0.7855	0.722105	0.0673553	0.9744	1.79176	0.5	23.1622	0	0	0	0.132745	1.08956	0	2.2	0	1	196	21	0.230234
791	2015	D	0.032071	0.0138	0.092286	0	0	0	-0.0361667	0.0164071	0	0.7874	0.718553	0.0655514	0.8586	1.79176	0.5	23.0559	0	0	0	0.044178	1.48797	0	2.1	1	1	290	11	0.234318
791	2016	D	0.340937	0.1767	0.524348	0	0	0	-0.364114	0.282539	0	0.6254	0.727771	0.0542957	0.681	1.94591	0.428571	23.1772	0	0	0	0.029167	1.25456	0	2.2	0	1	169	12	0.227097
791	2017	D	0.258752	0.1138	0.438321	0	0	0	-0.345217	0.181964	0	0.6254	0.695013	0.0614205	0.6635	1.79176	0.5	22.7747	0	0	0	0	1.10416	0	2.7	0	1	156	12	0.252754
791	2018	D	0.187096	0.0736	0.348793	0	0	0	-0.295771	0.117685	0	0.6254	0.676219	0.0716214	0.6574	1.94591	0.428571	22.3153	0	0	0	0	0.932951	0	2.78	0	1	40	13	0.26363
793	2008	L	0.110159	0.0262	0.25159	0	0	0	-0.0291111	0.129		0.2031	0.221808	0.153312	4.9081	2.19722	0.333333	22.146	1	0	0	0.092197	1.31883	1	3.7	2	0	51	23	0.43418
793	2009	L	0.114051	0.027	0.266526	0	0	0	-0.451111	0.132939		0.2031	0.273355	0.0669766	6.5379	2.19722	0.333333	22.9796	1	0	0	0.092197	2.35234	1	3.5	5	0	32	25	0.407272
793	2010	L	0.135169	0.0321	0.306677	0	0	0	-0.0387	0.15805		0.2031	0.288757	0.13931	5.4191	2.07944	0.375	22.8024	1	0	0	0.089201	2.04415	1	3	4	0	97	23	0.400496
793	2011	L	0.574241	0.2336	0.962797	0	0	0	-0.065475	0.841182		0.1965	0.316647	0.121397	4.3829	2.07944	0.375	22.7518	1	0	0	0.248581	1.62086	1	1.7	2	0	399	18	0.38672
793	2013	R	0.432599	0.3126	0.624143	0	0	0	-0.344889	0.462892	0	0.1447	0.349987	0.129787	5.3228	2.19722	0.333333	23.5057	1	0	0	0.102712	2.77142	1	2.2	2	0	465	16	0.396838
797	2008	J	0.0662217	0.0201	0.181836	0	0	0	0	0.0355375	0	0.5656	0.740752	0.0105339	0.9441	2.19722	0.333333	20.965	0	1	0	0	1.00781	1	3.9	1	0	33	19	0.0975477
797	2009	J	0.0581474	0.0175	0.165175	0	0	0	-0.238111	0.0309406	0	0.5656	0.72403	0.223288	1.5227	2.19722	0.333333	21.8458	0	1	0	0	1.27724	1	3.9	2	0	105	21	0.129467
797	2010	J	0.0591068	0.0179	0.1585	0	0	0	-0.0506667	0.0316478	0	0.5656	0.707431	-0.00447174	1.2412	2.19722	0.333333	21.5869	0	1	0	0	1.14034	1	3.8	3	0	102	20	0.132744
797	2011	J	0.0929057	0.0291	0.233059	0	0	0	-0.136444	0.0514498	0	0.5656	0.729406	0.0546839	0.9843	2.19722	0.333333	21.1283	0	1	0	0	0.996552	1	3.7	2	0	66	20	0.146728
797	2012	K	0.166086	0.0567	0.329901	0	0	0	-0.0931111	0.10023	0	0.5657	0.760847	0.109353	1.2033	2.19722	0.333333	21.4056	0	1	0	0	1.04787	1	3.6	1	0	120	21	0.128307
797	2013	K	0.10426	0.0314	0.261277	0	0	0	-0.328222	0.0573307	0	0.5477	0.761953	-0.131771	1.356	2.19722	0.333333	21.8018	0	1	0	0	1.15085	1	3.6	0	0	432	16	0.165475
797	2014	K	0.339974	0.1359	0.653102	0	0	0	-0.174222	0.253829	0	0.5354	0.783546	-0.0102228	1.2587	2.19722	0.333333	22.1598	0	1	0	0	1.26794	1	3.5	1	0	418	20	0.154972
797	2015	K	0.248862	0.0823	0.499018	0	0	0	-0.0677778	0.161341	0	0.5101	0.861614	-0.0527162	1.4829	2.19722	0.333333	22.8866	0	1	0	0	1.62897	1	3.7	5	0	597	22	0.0978814
797	2016	K	0.265424	0.0918	0.590295	0	0	0	-0.410556	0.173175	0	0.5301	0.786772	0.126186	1.5491	2.19722	0.333333	22.8902	0	1	0	0	1.5031	1	3.9	5	0	425	20	0.173241
797	2017	K	0.212452	0.0693	0.459336	0	0	0	-0.413889	0.131774	0	0.5259	0.640025	-0.108104	1.7726	2.19722	0.333333	23.127	0	1	0	0	1.30894	1	3.9	1	0	284	20	0.291648
797	2018	K	0.254974	0.0891	0.52389	0	0	0	-0.0857778	0.167607	0	0.5316	0.630874	-0.0686518	1.4154	2.19722	0.333333	22.5089	0	1	0	0	1.00824	1	3.71	0	0	89	21	0.294765
798	2008	A	0.0587882	0.0185	0.135828	0	0	0	-0.0205556	0.0312606	0	0.5918	0.421841	0.00744944	2.3158	2.19722	0.333333	21.1693	1	1	0	0	1.27936	0	1.8	0	0	23	25	0.386831
798	2009	A	0.0590866	0.0186	0.136378	0	0	0	-0.0437778	0.0314295	0	0.5918	0.084179	0.11995	27.08	2.19722	0.333333	21.6628	1	1	0	0	2.08754	0	1.4	0	0	14	21	0.638121
798	2010	A	0.102488	0.0339	0.210642	0	0	0	-0.0337778	0.0572829	0	0.5918	0.12537	0.0848739	20.2059	2.19722	0.333333	21.8501	1	1	0	0	4.05254	0	1.4	1	0	23	17	0.621275
798	2011	A	0.0605757	0.0191	0.139113	0	0	0	-0.117333	0.0322744	0	0.5918	0.212728	0.0354834	7.044	2.19722	0.333333	21.3554	1	1	0	0	2.2485	0	1.4	0	0	101	16	0.572674
798	2012	A	0.0776082	0.0247	0.19301	0	0	0	-0.0425556	0.0417371	0	0.5918	0.13448	0.0159449	14.2852	2.19722	0.333333	21.649	1	1	0	0	2.96532	0	1.3	0	0	152	17	0.6156
798	2013	A	0.0693652	0.0219	0.180814	0	0	0	-0.15	0.0370057	0	0.5918	0.102502	0.0996641	14.6793	2.19722	0.333333	21.4662	1	1	0	0	2.35158	0	1.2	1	0	105	18	0.637934
798	2014	A	0.144138	0.05	0.312057	0	0	0	-0.174183	0.084488	0	0.5918	0.104035	-0.0168591	19.2877	1.79176	0.333333	21.81	1	1	0	0	3.28399	0	1.3	2	0	224	21	0.643823
798	2015	A	0.122688	0.0406	0.304145	0	0	0	-0.45828	0.0686043	0	0.5918	0.368042	0.07785	7.713	1.60944	0.4	22.1922	1	1	0	0	5.45827	0	1.4	1	0	157	20	0.507661
798	2016	A	0.116774	0.0387	0.267675	0	0	0	-0.146883	0.0653937	0	0.5918	0.348663	0.0337032	7.7603	1.79176	0.333333	22.0069	1	1	0	0	4.36065	0	1.4	1	0	281	19	0.522863
798	2017	A	0.20191	0.0732	0.422376	0	0	0	-0.160087	0.12369	0	0.5918	0.332032	0.14483	5.8416	2.07944	0.375	21.708	1	1	0	0	2.93861	0	1.4	0	0	152	20	0.511706
798	2018	A	0.216592	0.0791	0.484045	0	0	0	-0.0972	0.13366	0	0.5918	0.244431	0.012039	4.9331	2.07944	0.375	21.2308	1	1	0	0	1.83209	0	1.4	0	0	78	15	0.527338
799	2017	C	0.329952	0.0746	0.618279	0	0	0	-0.0818889	0.240645	0	0.31	0.210903	0.0885701	11.5234	2.19722	0.333333	22.9104	1	0	0	0	2.87419	0	4	22	0	2139	25	0.554026
799	2018	C	0.295812	0.0625	0.629575	0	0	0	-0.153556	0.201613	0	0.31	0.24056	0.0739557	6.1858	2.19722	0.333333	22.3705	1	0	0	0.155	2.04971	0	3.58	29	0	548	26	0.540228
800	2008	C	0.29921	0.1189	0.476134	0	0	0	-0.133763	0.224213	0	0.5303	0.346658	0.115378	5.06	2.07944	0.375	23.1816	1	0	0	0	1.23498	0	4	33	0	732	16	0.463221
800	2009	C	0.336964	0.1448	0.519841	0	0	0	-0.0437625	0.273053	0	0.5303	0.462909	0.148668	6.7978	2.07944	0.375	24.4692	1	0	0	0	3.08167	0	4	40	0	929	17	0.400064
800	2010	C	0.277673	0.106	0.450435	0	0	0	-0.0361125	0.199887	0	0.5303	0.506759	0.132554	4.9147	2.07944	0.375	23.986	1	0	0	0	1.85254	0	3.8	32	0	985	17	0.373845
800	2011	C	0.223581	0.0788	0.383016	0	0	0	-0.0581625	0.148595	0	0.5303	0.486026	-0.0343843	3.7043	2.07944	0.375	23.3907	1	0	0	0	1.3218	0	3.7	16	0	1143	17	0.373891
800	2012	C	0.223994	0.0782	0.38355	0	0	0	-0.0981	0.147464	0	0.5303	0.53414	0.0925246	2.5141	2.07944	0.375	23.329	1	0	0	0	1.31578	0	3.7	6	0	1500	16	0.312689
800	2013	C	0.224632	0.0785	0.384371	0	0	0	-0.23985	0.148029	0	0.5303	0.591795	0.0661384	2.797	2.07944	0.375	23.6868	1	0	0	0	1.44311	0	3.7	18	0	1905	17	0.285698
800	2014	C	0.207822	0.0708	0.362487	0	0	0	-0.397125	0.133509	0	0.5303	0.584147	0.0139165	3.1362	2.07944	0.375	23.9277	1	0	0	0	1.66122	0	3.4	18	0	1323	16	0.290229
800	2015	C	0.202227	0.069	0.426292	0	0	0	-0.190238	0.130115	0	0.5303	0.515193	0.0465431	3.5925	2.07944	0.375	24.0058	1	0	0	0	1.86064	0	3.5	10	0	1830	17	0.335868
800	2016	C	0.180149	0.0588	0.386057	0	0	0	-0.22155	0.110881	0	0.5303	0.597165	0.0297994	2.216	1.79176	0.5	23.5963	1	0	0	0	1.45617	0	3.5	3	0	2608	18	0.29302
800	2017	C	0.173095	0.056	0.39098	0	0	0	-0.24705	0.105601	0	0.5303	0.568809	0.123265	2.9264	2.07944	0.375	23.5861	1	0	0	0	1.44996	0	3.5	6	0	1805	17	0.319719
800	2018	C	0.191714	0.0635	0.417476	0	0	0	-0.0694125	0.119744	0	0.5303	0.563353	0.00457333	2.3507	2.07944	0.375	23.1004	1	0	0	0	1.12294	0	3.46	1	0	794	15	0.315637
801	2008	G	0.146021	0.0416	0.277053	0	0	0	-0.0475429	0.0861284	0	0.483	0.70425	-0.0211705	3.1619	1.94591	0.428571	20.3376	0	0	0	0	1.4859	0	4.6	1	0	13	22	0.229025
801	2009	G	0.194585	0.0568	0.435222	0	0	0	-0.295771	0.117598	0	0.483	0.70136	0.0215644	3.8981	1.94591	0.428571	21.1607	0	0	0	0	3.4596	0	4.3	1	0	59	20	0.231328
801	2010	G	0.188095	0.0742	0.393477	0	0	0	-0.246629	0.115811	0	0.6407	0.650275	0.0811404	3.0589	1.94591	0.428571	21.8567	0	0	0	0	1.68068	0	4.1	2	0	64	15	0.266641
801	2011	G	0.0559461	0.019	0.140822	0	0	0	-0.0873143	0.0296551	0	0.6407	0.588181	-0.061567	2.8809	1.94591	0.428571	21.7058	0	0	0	0	1.59359	0	4.2	1	0	149	18	0.310408
801	2012	C	0.19502	0.0753	0.447486	0	0	0	-0.0683429	0.139807	0	0.5386	0.506198	-0.0574825	3.0872	1.94591	0.428571	21.9412	0	0	0	0	1.40067	0	4	0	0	123	18	0.379167
801	2013	C	0.330308	0.1241	0.682782	0	0	0	-0.152	0.234416	0	0.5294	0.539606	0.0139674	3.0986	1.94591	0.428571	22.3362	0	0	0	0	2.11283	0	4.1	1	0	143	18	0.358918
801	2014	C	0.212855	0.0813	0.369092	0	0	0	-0.0593143	0.148738	0	0.5466	0.482847	0.0284491	4.7106	1.94591	0.428571	22.7862	0	0	0	0	3.11468	0	4.2	6	0	250	19	0.399728
801	2015	C	0.352658	0.1322	0.635352	0	0	0	-0.215086	0.26605	0	0.4969	0.517891	0.0345449	5.4589	1.94591	0.428571	23.4844	0	0	0	0	3.55615	0	4.1	13	0	459	21	0.366873
801	2016	C	0.268459	0.0943	0.439254	0	0	0	-0.1992	0.198068	0	0.4761	0.532696	0.0125475	4.0416	1.94591	0.428571	23.1095	0	0	0	0	2.66094	0	4.2	17	0	244	19	0.364858
801	2017	C	0.19586	0.0612	0.399608	0	0	0	-0.178057	0.126761	0	0.4828	0.526438	-0.0346278	2.7232	1.94591	0.428571	22.4898	0	0	0	0	1.69757	0	4	7	0	126	19	0.370157
801	2018	C	0.202169	0.0626	0.434186	0	0	0	-0.216114	0.12966	0	0.4828	0.550798	0.0147632	2.4021	1.94591	0.428571	22.2114	0	0	0	0	1.36906	0	3.47	5	0	89	16	0.354956
807	2008	C	0.12957	0.0363	0.279566	0	0	0	-0.0390923	0.0740514	0	0.4902	0.535202	0.0703795	1.8414	2.56495	0.384615	22.2795	0	0	0	0.14706	1.08816	0	4.2	14	0	135	10	0.310614
807	2009	C	0.225453	0.0712	0.461325	0	0	0	-0.102092	0.144922	0	0.4913	0.535545	0.0543644	2.5937	2.56495	0.384615	23.5015	0	0	0	0.14739	1.59326	0	4.3	22	0	208	9	0.326996
807	2010	C	0.160455	0.047	0.319881	0	0	0	-0.0914308	0.0956646	0	0.4913	0.616878	-0.018465	2.0131	2.56495	0.384615	23.372	0	0	0	0.14739	1.44411	0	4.2	27	0	199	9	0.26207
807	2011	C	0.107833	0.0298	0.219155	0	0	0	-0.206727	0.0606554	0	0.4913	0.66536	0.0586095	1.0904	2.3979	0.363636	22.7478	0	0	0	0.14739	1.16478	0	4.1	24	0	455	11	0.215494
807	2012	C	0.127625	0.0362	0.267299	0	0	0	-0.0858546	0.0736821	0	0.4913	0.734207	0.0508062	0.7963	2.3979	0.363636	22.8165	0	0	0	0.14739	1.16522	0	4	19	0	421	12	0.158109
807	2013	C	0.191158	0.0579	0.377831	0	0	0	-0.203018	0.117851	0	0.4913	0.764156	0.10101	0.624	2.3979	0.363636	22.3783	0	0	0	0.220839	0.992015	0	4	6	0	317	17	0.115072
807	2014	C	0.231252	0.0753	0.406199	0	0	0	-0.380111	0.153267	0	0.4913	0.807475	0.0120934	0.7623	2.3979	0.363636	22.8629	0	0	0	0.220839	1.1556	0	4	6	0	517	17	0.0849154
807	2015	C	0.30744	0.1106	0.54683	0	0	0	-0.1524	0.225117	0	0.4913	0.773096	0.105052	0.6507	2.3979	0.363636	23.3371	0	0	0	0.220839	1.19397	0	4	3	0	606	17	0.134391
807	2016	C	0.337573	0.1171	0.520533	0	0	0	-0.0256364	0.273918	0	0.4275	0.690959	0.0285445	0.8182	2.3979	0.363636	23.5835	0	0	0	0.191352	1.15721	0	3.6	15	0	460	17	0.217912
807	2017	C	0.266113	0.0799	0.436389	0	0	0	-0.0226909	0.187691	0	0.4257	0.695278	0.0566429	1.1588	2.3979	0.363636	24.0067	0	0	0	0.191352	1.37906	0	3.2	23	0	879	14	0.198848
807	2018	C	0.235735	0.0658	0.443231	0	0	0	-0.2448	0.154569		0.4257	0.754381	0.00899023	0.3163	2.3979	0.363636	23.0372	1	0	0	0.208593	1.02232	0	3.4	16	0	310	16	0.149806
809	2014	N	0.414996	0.12	0.748096	0	0	0	-0.239444	0.346021	0	0.3468	0.439679	-0.127022	2.9033	2.19722	0.333333	22.4534	0	1	0	0	1.22864	1	3.4	3	0	246	14	0.436671
809	2015	N	0.223679	0.0485	0.451295	0	0	0	-0.0307125	0.141441	0	0.3429	0.48522	0.016601	2.2524	2.07944	0.375	22.2781	0	1	0	0	1.23642	1	3.4	0	0	241	15	0.401637
809	2016	N	0.38027	0.1025	0.726964	0	0	0	-0.234	0.298921		0.3429	0.529087	-0.0468508	2.0024	2.19722	0.333333	22.3056	0	1	0	0	1.29197	1	3.8	0	0	154	19	0.364111
809	2017	N	0.336762	0.0845	0.634146	0	0	0	-0.239	0.246428		0.3429	0.477846	0.113987	2.2332	2.19722	0.333333	21.8683	0	1	0	0	1.00631	1	3.8	0	0	82	17	0.409255
809	2018	N	0.356553	0.0923	0.663014	0	0	0	-0.0252222	0.269175	0	0.3429	0.448544	0.0364624	2.0196	2.19722	0.333333	21.3851	0	1	0	0	0.785461	1	3.94	0	0	50	17	0.432014
810	2008	G	0.47716	0.4613	0.944366	0.444444	1	0	-0.345444	0.017302	0.5	0.0881	0.553985	0.106336	1.5159	2.19722	0.333333	20.1483	1	0	0	0.24679	1.04822	0	4.6	0	0	31	15	0.259347
810	2009	G	0.457869	0.3976	0.865523	0.222222	1	1	0.125444	0.13417	1	0.1006	0.514704	0.0854687	2.6458	2.19722	0.333333	21.0544	1	0	0	0.000102	1.83934	0	4.3	0	0	16	16	0.278483
810	2010	G	0.0725469	0.0274	0.160546	0	0	0	0	0.053736	0	0.5099	0.481451	0.087747	3.5417	2.19722	0.333333	21.2905	1	0	0	0.000102	2.00791	0	4.1	1	0	84	17	0.310916
810	2012	C	0.140369	0.056	0.315765	0	0	0	-0.0335556	0.109825	0	0.5099	0.436865	0.114559	2.6448	2.19722	0.333333	20.8071	1	0	0	0.000102	1.33174	0	4	2	0	122	17	0.323359
811	2008	C	0.0790387	0.0226	0.171797	0	0	0	-0.0251111	0.0949979	0	0.2379	0.608236	0.0426403	1.5298	2.19722	0.333333	20.6651	0	1	0	0.114192	1.14393	1	3.7	1	0	21	17	0.24551
811	2009	C	0.516259	0.2143	0.886953	0	0	0	-0.0448889	0.900799	0	0.2379	0.590626	0.0989877	2.5396	2.19722	0.333333	21.5747	0	1	0	0.114192	1.82473	1	3.4	1	0	7	18	0.271621
811	2010	C	0.351398	0.142	0.536138	0	0	0	-0.0596667	0.596889	0	0.2379	0.571663	0.0662025	4.4112	2.19722	0.333333	22.3726	0	1	0	0.114192	2.9801	1	3.4	5	0	87	19	0.313664
811	2011	C	0.380835	0.1647	0.568729	0	0	0	-0.170556	0.692308	0	0.2379	0.518852	0.0310467	3.5115	2.19722	0.333333	22.2401	0	1	0	0.114192	2.51263	1	3.4	14	0	92	20	0.362882
811	2012	C	0.123753	0.0338	0.278085	0	0	0	-0.195889	0.140424	0	0.2407	0.432979	0.0669631	2.9526	2.19722	0.333333	21.7234	0	1	0	0.115536	1.64649	1	3.3	10	0	326	18	0.413225
811	2013	C	0.200322	0.0605	0.383803	0	0	0	-0.0523333	0.25135	0	0.2407	0.398078	0.0319158	3.7698	2.19722	0.333333	22.1284	0	1	0	0.115536	1.99334	1	3.2	6	0	135	18	0.441428
811	2015	C	0.095441	0.0256	0.222044	0	0	0	-0.233111	0.0878216	0	0.2915	0.528854	0.0655651	3.0349	2.19722	0.333333	22.6274	0	1	0	0.13992	1.95064	1	3.4	8	0	302	21	0.177043
811	2016	C	0.229159	0.0711	0.478756	0	0	0	-0.188667	0.243911	0	0.2915	0.545409	0.0500386	2.6436	2.19722	0.333333	22.5991	0	1	0	0.13992	1.72458	1	3.5	14	0	128	21	0.199561
811	2017	C	0.170702	0.0491	0.342828	0	0	0	-0.215556	0.168439	0	0.2915	0.48694	0.0137205	2.7408	2.19722	0.333333	22.3615	0	1	0	0.13992	1.38222	1	3.4	12	0	135	21	0.258827
811	2018	C	0.113941	0.0304	0.260517	0	0	0	-0.267556	0.104288	0	0.2915	0.509518	0.0517354	2.0078	2.19722	0.333333	21.94	0	1	0	0.13992	1.06749	1	3.35	1	0	8	17	0.248418
813	2008	C	0.484911	0.2263	0.746164	0	0	0	-0.251444	0.791812		0.2858	0.123221	0.104567	9.1726	2.19722	0.444444	20.7044	0	0	0	0	1.39879	1	3.7	0	0	21	16	0.601256
813	2010	C	0.149453	0.0487	0.358567	0	0	0	-0.0384444	0.0857696	0	0.5678	0.33481	-0.0630284	13.67	2.19722	0.333333	22.3079	0	0	0	0	7.96422	1	3.2	0	0	318	17	0.482543
813	2011	C	0.135793	0.0437	0.328084	0	0	0	-0.0761111	0.0769637	0	0.5678	0.35868	-0.0261717	7.1605	2.19722	0.333333	21.7818	0	0	0	0	4.66805	1	3.2	0	0	269	20	0.424157
813	2012	C	0.141289	0.0456	0.353995	0	0	0	-0.101111	0.08031	0	0.5678	0.301876	0.0277612	10.8275	2.19722	0.333333	21.926	0	0	0	0	5.89976	1	3.4	1	0	96	22	0.453641
813	2013	C	0.267018	0.105	0.546778	0	0	0	-0.394778	0.178026	0	0.5898	0.258076	0.0897578	4.3358	2.19722	0.333333	21.9131	0	0	0	0	1.3318	1	3.4	0	0	119	27	0.127946
813	2014	B	0.263725	0.1034	0.539068	0.111111	1	0	-0.257	0.175314	0.166667	0.5898	0.334566	0.0671673	3.4545	2.19722	0.333333	22.0498	0	0	0	0	1.9245	1	3.2	0	1	114	27	0.0940357
819	2008	C	0.60225	0.3055	1.04546	0	0	1	0	0.767921	0	0.2346	0.152992	0.159659	17.3084	2.19722	0.333333	21.8032	1	0	0	0	3.2896	0	4.2	0	1	31	11	0.57893
819	2009	C	0.573469	0.2588	0.969039	0	0	0	-0.0367778	0.906492		0.2346	0.163806	0.144227	29.2832	2.19722	0.333333	22.0274	1	0	0	0	5.48484	0	4.1	0	1	179	11	0.579374
819	2010	C	0.570394	0.2514	0.96531	0.111111	1	1	0.0948889	0.933174	0	0.2346	0.137201	0.112709	32.7995	2.19722	0.333333	22.1018	1	0	0	0.05044	6.94428	0	4.2	1	1	104	11	0.599022
819	2011	C	0.564735	0.2422	0.947288	0.111111	1	1	0.00933333	0.968621	0	0.2346	0.100893	0.11979	21.4463	2.19722	0.333333	21.6256	1	0	0	0.049465	4.22448	0	4.2	0	1	108	13	0.621434
819	2012	C	0.575166	0.2488	0.975094	0.111111	1	1	0.0571111	0.942926	0	0.2346	0.093104	0.118964	22.1982	2.19722	0.333333	21.6393	1	0	0	0	3.81114	0	4.2	0	1	95	13	0.589675
819	2013	C	0.569875	0.2424	0.951046	0.111111	1	1	0.05	0.967822	0	0.2346	0.113279	0.139926	20.2877	2.19722	0.333333	22.0648	1	0	0	0	5.36991	0	4.2	0	1	45	14	0.56484
819	2014	C	0.584706	0.2334	1.00777	0.111111	1	0	-0.365444	0.994885	0	0.2346	0.135365	0.076304	19.2877	2.19722	0.333333	22.0612	1	0	0	0	5.04616	0	4.1	0	1	119	14	0.557637
819	2015	C	0.54995	0.1931	0.911404	0.111111	1	0	-0.225889	0.823103	0	0.2346	0.132886	0.0813472	39.3175	2.19722	0.333333	22.9472	1	0	0	0	8.76364	0	4.1	1	1	225	12	0.566355
819	2016	C	0.553814	0.1851	0.930424	0	0	0	-0.339111	0.789003		0.2346	0.138221	0.0968593	35.3604	2.19722	0.333333	22.6358	1	0	0	0	7.57955	0	4.2	0	1	84	11	0.588204
819	2017	C	0.564248	0.1923	0.92437	0	0	0	-0.408889	0.819693		0.2346	0.163197	0.0228082	18.3883	2.19722	0.333333	21.9478	1	0	0	0	4.31268	0	4	0	1	43	11	0.579098
819	2018	C	0.55347	0.1857	0.901593	0	0	0	-0.0354444	0.79156		0.2346	0.121477	0.109912	17.6565	2.19722	0.333333	21.597	1	0	0	0	2.9	0	3.58	0	1	30	12	0.596104
822	2008	C	0.165849	0.0395	0.368137	0	0	0	-0.0438889	0.0979177	0	0.4034	0.498442	0.054742	1.9302	2.19722	0.333333	22.2017	0	1	0	0.079066	1.01011	1	3.7	16	0	93	11	0.366231
822	2009	C	0.308153	0.0948	0.486636	0	0	0	-0.0107778	0.235002		0.4034	0.546906	-0.013992	1.2826	2.19722	0.333333	22.6806	1	1	0	0.197684	1.46243	1	3.4	10	0	179	9	0.309321
822	2010	C	0.226872	0.0586	0.457426	0	0	0	-0.1269	0.145265	0	0.4034	0.496765	0.100556	2.0323	2.07944	0.375	22.5352	1	1	0	0.134321	1.35765	1	3.4	4	0	292	12	0.342167
822	2011	C	0.140185	0.0324	0.325168	0	0	0	-0.202111	0.0803173	0	0.4034	0.416892	0.0749705	2.6195	2.19722	0.333333	22.3208	1	1	0	0.134321	1.14387	1	3.4	1	0	390	12	0.408288
822	2012	C	0.194121	0.0475	0.428636	0	0	0	-0.113062	0.117749	0	0.4034	0.445907	0.056792	1.2376	2.07944	0.375	22.0062	1	1	0	0.134321	1.04752	1	3.3	2	0	209	12	0.364932
822	2013	C	0.124933	0.0284	0.295722	0	0	0	-0.109714	0.0704016	0	0.4034	0.616656	0.0266331	0.3744	1.94591	0.428571	21.8154	1	1	0	0.134321	1.16521	1	3.2	1	0	268	14	0.260956
822	2014	C	0.165914	0.0396	0.352827	0	0	0	-0.0147778	0.0981656	0	0.4034	0.444773	0.220557	3.0108	2.19722	0.333333	22.2298	1	1	0	0.134321	1.6137	1	3.3	0	0	213	14	0.39192
822	2015	C	0.162276	0.0391	0.383642	0	0	0	-0.393444	0.0969261	0	0.4034	0.390187	0.0453934	3.93	2.19722	0.333333	22.6153	1	1	0	0.134321	2.17597	1	3.4	0	0	287	15	0.437505
822	2016	C	0.261345	0.0684	0.567065	0	0	0	-0.354171	0.169559		0.4034	0.429671	0.0766091	3.1954	2.07944	0.375	22.5711	1	1	0	0.134321	2.11951	1	3.5	4	0	380	15	0.407814
822	2017	C	0.228179	0.058	0.483099	0	0	0	-0.355612	0.143778		0.4034	0.349827	-0.0103539	5.265	2.07944	0.375	22.8152	1	1	0	0.134321	2.22995	1	3.4	10	0	431	13	0.470312
822	2018	C	0.206086	0.0512	0.428793	0	0	0	-0.365	0.126921		0.4034	0.270054	0.0715302	4.309	2.19722	0.333333	22.1914	1	1	0	0.102783	1.21776	1	3.35	9	0	198	12	0.523845
823	2008	C	0.21994	0.06067	0.496371	0	0	0	-0.0674111	0.151975	0	0.39921	0.408258	0.0803358	2.2711	2.19722	0.333333	21.3735	0	1	0	0	1.04102	1	2.6	8	0	20	15	0.395629
823	2009	C	0.308151	0.0871	0.55951	0	0	0	-0.159222	0.223505	0	0.3897	0.409662	0.107775	3.3201	2.19722	0.333333	22.2168	0	1	0	0	1.56063	1	2.6	18	0	70	14	0.39057
823	2010	C	0.321134	0.09554	0.544774	0	0	0	-0.0617778	0.245157	0	0.38971	0.423939	0.0983335	4.5301	2.19722	0.333333	22.6938	0	1	0	0	2.01855	1	2.5	12	0	300	13	0.381224
823	2011	C	0.275548	0.07674	0.472777	0	0	0	-0.415111	0.196916	0	0.38971	0.383339	0.0619781	3.4391	2.19722	0.333333	21.9752	0	1	0	0	1.2751	1	2.5	13	0	439	15	0.404311
823	2012	C	0.143283	0.0331	0.320715	0	0	0	-0.0261111	0.0849371	0	0.3897	0.37921	0.0854205	3.7188	2.19722	0.333333	22.1567	0	1	0	0	1.55579	1	2.5	12	0	516	13	0.408058
823	2013	C	0.220973	0.0558	0.40662	0	0	0	-0.303444	0.143187		0.3897	0.431373	0.0949996	2.9197	2.19722	0.333333	22.0098	0	1	0	0	1.34244	1	2.4	1	0	267	14	0.380399
823	2014	C	0.475039	0.1517	0.926647	0	0	0	-0.0264444	0.474507	0	0.3197	0.33981	0.0409196	3.7583	2.19722	0.333333	22.492	0	1	0	0	1.46753	1	2.4	1	0	286	13	0.451021
823	2015	C	0.205422	0.0435	0.413007	0	0	0	-0.0281111	0.143517		0.3031	0.312977	0.0759853	4.0578	2.19722	0.333333	22.5568	0	1	0	0	1.66849	1	2.5	0	0	176	13	0.464348
823	2016	C	0.459934	0.1357	0.88673	0	0	0	-0.0172222	0.447707	0	0.3031	0.292314	0.10602	4.4945	2.19722	0.333333	22.6216	0	1	0	0	1.70668	1	2.5	1	0	90	13	0.476033
823	2017	C	0.337926	0.0843	0.62379	0	0	0	-0.0302222	0.278126	0	0.3031	0.312729	0.0621389	4.5025	2.19722	0.333333	22.7078	0	1	0	0	1.74086	1	2.5	5	0	111	13	0.456359
823	2018	C	0.27523	0.0618	0.560485	0	0	0	-0.388778	0.203893	0	0.3031	0.315478	0.0844133	3.2943	2.19722	0.333333	22.1556	0	1	0	0	1.08656	1	2.41	3	0	36	12	0.45851
825	2008	C	0.0723413	0.0257	0.175234	0	0	0	-0.0280364	0.0400062	0	0.6424	0.673131	0.0542196	1.8907	2.3979	0.363636	23.7468	0	0	0	0	0.995548	0	3.3	20	0	196	15	0.267624
825	2009	C	0.108665	0.0404	0.22047	0	0	0	-0.451111	0.0628892	0	0.6424	0.646928	0.0595762	2.2935	2.3979	0.363636	24.7186	0	0	0	0	1.21287	0	3.9	29	0	302	10	0.286298
825	2010	C	0.0581389	0.0201	0.142338	0	0	0	-0.0210545	0.0312889	0	0.6424	0.639396	0.0662192	2.1828	2.3979	0.363636	24.1383	0	0	0	0	1.04726	0	3.6	36	0	391	10	0.289838
825	2011	C	0.0718919	0.0252	0.170993	0	0	0	-0.108982	0.0392279	0	0.6424	0.619247	0.0894061	2.1546	2.3979	0.363636	23.7795	0	0	0	0	0.942093	0	3.5	19	0	382	8	0.297458
825	2012	C	0.0851704	0.0303	0.194688	0	0	0	-0.142909	0.0471669	0	0.6424	0.627114	0.0995061	2.0716	2.3979	0.363636	23.7468	0	0	0	0	0.923137	0	3.3	14	0	371	8	0.294267
825	2013	C	0.0632404	0.0219	0.160576	0	0	0	-0.461111	0.0340909	0	0.6424	0.655236	0.0527073	1.7073	2.3979	0.363636	23.4147	0	0	0	0	0.860417	0	3.1	8	0	288	8	0.276196
825	2014	C	0.0570714	0.0197	0.141349	0	0	0	-0.3336	0.0306662	0	0.6424	0.659902	0.0710481	1.5003	2.3979	0.363636	24.1251	0	0	0	0	1.05331	0	3.4	6	0	490	7	0.279699
825	2015	C	0.147053	0.0557	0.30837	0	0	0	-0.0170182	0.0877303	0	0.6349	0.695064	0.037664	1.0872	2.3979	0.363636	23.8741	0	0	0	0	1.01743	0	3.5	5	0	527	8	0.254889
825	2016	C	0.147843	0.0561	0.308128	0	0	0	-0.0161454	0.0883604	0	0.6349	0.681353	0.105447	1.1138	2.3979	0.363636	23.8343	0	0	0	0	0.990546	0	3.5	5	0	781	9	0.267105
825	2017	C	0.0798576	0.0278	0.215636	0	0	0	-0.106145	0.0437864	0	0.6349	0.633015	0.146123	1.5436	2.3979	0.363636	24.0645	0	0	0	0	1.00448	0	3.4	9	0	2062	9	0.305374
825	2018	C	0.070955	0.0245	0.199105	0	0	0	-0.0366546	0.0385887	0	0.6349	0.570826	0.128229	1.8907	2.3979	0.363636	23.8838	0	0	0	0	0.899169	0	3.26	11	0	328	9	0.348592
826	2018	N	0.486588	0.1891	0.798858	0.111111	1	1	0.0494444	0.572337	0.333333	0.3304	0.614403	-0.0186018	0.8068	2.19722	0.333333	23.4222	1	0	0	0.178727	0.988758	1	2.55	36	0	49	26	0.132412
828	2008	F	0.506525	0.2986	0.793438	0	0	0	-0.35832	0.718825	0	0.4154	0.360393	0.0723701	1.8896	1.94591	0.428571	22.1127	0	1	0	0	1.09694	1	2.6	2	0	30	12	0.416688
828	2009	F	0.0545605	0.02	0.153766	0	0	0	-0.0428571	0.0286328	0	0.6985	0.402261	0.0673093	2.7497	1.94591	0.428571	22.8045	0	1	0	0	1.67291	1	2.6	2	0	34	12	0.402269
828	2010	F	0.0619427	0.0229	0.16169	0	0	0	-0.100571	0.0327845	0	0.6985	0.282611	0.107695	3.9446	1.94591	0.428571	22.6506	0	1	0	0	1.56204	1	2.5	10	0	94	14	0.475341
828	2011	F	0.0681574	0.0254	0.171187	0	0	0	-0.0321143	0.0363636	0	0.6985	0.363069	0.109849	2.2461	1.94591	0.428571	22.2594	0	1	0	0	1.29454	1	2.5	3	0	115	14	0.43232
828	2012	G	0.0413756	0.015	0.116198	0	0	0	-0.1224	0.0361098	0	0.4154	0.327633	0.107166	2.6058	1.94591	0.428571	22.2837	0	1	0	0	1.27428	1	2.5	0	0	323	15	0.459364
828	2013	G	0.49166	0.2713	0.793894	0.142857	1	1	0.129829	0.390079	0.333333	0.6955	0.304767	0.104933	2.7491	1.94591	0.428571	22.3053	0	1	0	0	1.23229	1	2.4	1	0	53	15	0.473645
828	2014	G	0.493755	0.2728	0.801764	0.142857	1	1	0.0408	0.612346	0.5	0.4455	0.297203	0.0457158	3.9517	1.94591	0.428571	22.86	0	1	0	0	1.73569	1	2.4	0	0	61	16	0.478543
828	2015	G	0.056792	0.0208	0.155289	0	0	0	-0.323771	0.0299065	0	0.6955	0.449281	-0.121515	2.9996	1.94591	0.571429	23.3036	0	1	0	0	2.0356	1	2.5	4	0	284	16	0.409097
828	2016	G	0.088472	0.0336	0.219503	0	0	0	-0.314417	0.0481237	0	0.6982	0.424958	-0.109384	2.8422	1.79176	0.5	23.2941	0	1	0	0	1.89198	1	2.5	3	0	58	17	0.413965
828	2017	G	0.510716	0.2885	0.834731	0	0	0	-0.364117	0.413205	0	0.6982	0.443657	0.00478544	2.3692	1.79176	0.5	23.1699	0	1	0	0	1.57407	1	2.5	5	0	45	18	0.409262
828	2018	G	0.0867641	0.0331	0.19808	0	0	0	-0.222514	0.0791677	0	0.4181	0.405678	0.201721	2.0935	1.94591	0.571429	22.7729	0	1	0	0	1.10843	1	2.41	0	0	13	18	0.439136
829	2008	H	0.505507	0.1932	0.844416	0.181818	1	0	-0.0289455	0.721014	0.5	0.1393	0.64912	0.0901384	3.8285	2.3979	0.363636	21.8844	1	0	0	0	1.16574	0	3.4	7	0	157	21	0.215492
829	2009	H	0.559299	0.2267	0.926736	0.181818	1	1	0.148	0.614468	0.5	0.1393	0.708311	0.114251	3.9024	2.3979	0.363636	23.2632	1	0	0	0	2.1937	0	3.4	5	0	84	21	0.182581
829	2010	H	0.549865	0.2194	0.908173	0.181818	1	0	-0.273527	0.634913	0.5	0.1393	0.657799	-0.107696	4.4098	2.3979	0.363636	23.1334	1	0	0	0	1.95841	0	3.3	10	0	92	18	0.21133
829	2011	H	0.50877	0.1939	0.819262	0.181818	1	1	0.125418	0.718412	0	0.1393	0.708561	-0.00649648	3.4379	2.3979	0.363636	22.4671	1	0	0	0	1.26227	0	3	10	0	185	17	0.184728
830	2008	C	0.255009	0.0716	0.553572	0	0	0	-0.0818286	0.168352	0	0.4253	0.65735	0.146417	1.7803	1.94591	0.555556	22.0438	0	1	0	0	1.1904	1	3.7	3	0	44	14	0.257317
830	2009	C	0.132136	0.0331	0.278109	0	0	0	-0.190971	0.0778274	0	0.4253	0.722832	0.0550033	1.4057	1.94591	0.555556	22.5865	0	1	0	0	1.4753	1	3.4	6	0	57	14	0.209457
830	2010	C	0.13896	0.0348	0.311802	0	0	0	-0.333444	0.0818246	0	0.4253	0.770432	0.0488743	1.0049	2.19722	0.333333	22.5833	0	1	0	0	1.33969	1	3.4	7	0	129	15	0.171281
830	2011	C	0.47493	0.178	0.820966	0	0	0	-0.236571	0.586105	0	0.3037	0.612337	0.0586882	1.4941	1.94591	0.571429	22.8884	0	1	0	0.148813	1.19552	1	3.4	6	0	413	16	0.29963
830	2012	C	0.352117	0.0937	0.694729	0	0	0	-0.0349714	0.289466	0	0.3237	0.666945	0.0959003	0.8863	1.94591	0.571429	22.4913	0	1	0	0.158613	1.03488	1	3.3	7	0	335	15	0.263318
830	2013	C	0.390406	0.1093	0.785488	0	0	0	-0.0242222	0.326269	0	0.335	0.686178	0.0334387	0.8211	2.19722	0.333333	22.5233	0	1	0	0.16415	1.0245	1	3.2	7	0	603	15	0.234629
830	2014	C	0.266067	0.0601	0.528647	0	0	0	-0.0848727	0.178869	0	0.336	0.699157	0.0664651	0.8705	2.3979	0.363636	22.7914	0	1	0	0.16464	1.09736	1	3.3	4	0	409	14	0.226995
830	2015	C	0.283741	0.0714	0.530961	0	0	0	-0.0683429	0.2125	0	0.336	0.643975	0.0779395	0.8516	1.94591	0.571429	23.0409	0	1	0	0.16464	1.09778	1	3.4	1	0	448	14	0.264491
830	2016	C	0.231601	0.054	0.456008	0	0	0	-0.0763429	0.160714	0	0.336	0.655232	0.0431925	0.5616	1.94591	0.571429	22.826	0	1	0	0.16464	0.981943	1	3.5	2	0	433	15	0.253553
830	2017	C	0.253162	0.0594	0.538852	0	0	0	-0.112	0.176786	0	0.336	0.622247	0.14426	1.4068	1.79176	0.5	23.8726	0	1	0	0.16464	1.4616	1	3.4	20	0	613	15	0.273444
830	2018	C	0.196609	0.0436	0.424132	0	0	0	-0.0570286	0.129762	0	0.336	0.60466	0.189485	1.6277	1.94591	0.571429	23.3874	0	1	0	0.16464	1.12124	1	3.35	38	0	462	14	0.284856
831	2008	C	0.230488	0.0563	0.48617	0	0	0	-0.0625556	0.163141	0	0.3451	0.702764	0.0424587	0.8054	2.19722	0.333333	21.6815	0	0	0	0.10353	1.34484	0	3.3	14	0	47	14	0.248874
831	2009	C	0.0479228	0.0097	0.129728	0	0	0	-0.032	0.0324415		0.299	0.895614	-0.157419	0.6334	2.19722	0.333333	22.5615	1	0	0	0	2.87458	0	3.9	1	0	102	11	0.0799732
831	2010	C	0.336107	0.0868	0.627031	0	0	0	-0.0476667	0.290301		0.299	0.879983	0.0352979	1.6657	2.19722	0.333333	22.2951	1	0	0	0	2.5933	0	3.6	0	0	76	14	-0.0162635
831	2013	C	0.327693	0.1116	0.60894	0	0	0	-0.375333	0.254214	0	0.439	0.092549	-0.15461	20.2877	2.19722	0.333333	23.7973	1	0	0	0.054701	5.38408	0	3.1	9	0	613	14	0.598329
831	2014	C	0.253189	0.0774	0.48652	0	0	0	-0.463667	0.17631	0	0.439	0.104035	0.154505	19.2877	2.19722	0.333333	24.1048	1	0	0	0.054701	6.06474	0	3.4	4	0	611	15	0.601665
831	2015	C	0.211148	0.0558	0.425247	0	0	0	-0.154	0.142638	0	0.3912	0.09743	0.0381982	39.3175	2.19722	0.333333	23.7341	1	0	0	0.048744	7.16009	0	3.5	2	0	824	14	0.629781
831	2016	C	0.157241	0.0386	0.363185	0	0	0	-0.144	0.0986708		0.3912	0.100316	0.0705302	35.3604	2.19722	0.333333	23.2005	1	0	0	0.048746	5.51761	0	3.5	0	0	217	14	0.62999
831	2017	C	0.107521	0.0252	0.253529	0	0	0	-0.155444	0.0644172	0	0.3912	0.08292	0.0567657	22.9298	2.19722	0.333333	23.2201	1	0	0	0.048746	5.61699	0	3.4	1	0	169	14	0.641414
831	2018	C	0.108691	0.0265	0.220512	0	0	0	-0.134286	0.0661178	0	0.4008	0.077367	-0.118369	22.9335	1.94591	0.428571	22.8286	1	0	0	0.049941	3.52333	0	3.26	0	0	73	19	0.628403
833	2014	C	0.449173	0.1254	0.685875	0	0	0	-0.40356	0.489844		0.256	0.315745	0.0614844	5.5104	1.60944	0.4	21.6717	0	0	0	0	2.39717	1	3.2	0	0	251	19	0.460796
833	2016	C	0.169178	0.0549	0.361942	0	0	0	-0.542	0.100219	0	0.5478	0.230165	0.0965034	6.4155	1.94591	0.428571	22.6487	0	0	0	0	1.69907	1	2.9	0	0	177	24	0.383465
833	2017	C	0.137131	0.0435	0.283769	0	0	0	-0.532686	0.0794085	0	0.5478	0.193061	-0.00083622	5.5097	1.79176	0.5	22.2432	0	0	0	0	1.30854	1	2.2	0	0	51	25	0.389365
833	2018	C	0.135147	0.0426	0.293927	0	0	0	-0.196	0.0777656	0	0.5478	0.317657	0.0706155	2.852	2.07944	0.375	21.8377	0	0	0	0	1.04567	1	2.34	1	0	49	20	0.35621
838	2008	J	0.316475	0.1274	0.525656	0	0	0	-0.141556	0.244718		0.5206	0.449926	-0.186729	2.7599	2.19722	0.333333	20.5203	0	0	0	0.09588	1.33639	1	4	0	0	54	21	0.431312
839	2008	M	0.230401	0.0677	0.391767	0	0	0	-0.0722133	0.153202	0	0.4419	0.491125	0.0209292	1.8803	2.70805	0.333333	22.953	1	1	0	0	1.21471	0	1.8	13	1	150	18	0.381331
839	2009	M	0.145527	0.0375	0.293419	0	0	0	-0.0336	0.0852854	0	0.4397	0.45237	0.0349201	3.7087	2.70805	0.333333	23.852	1	1	0	0	2.56352	0	1.4	10	1	274	13	0.408033
839	2010	M	0.195347	0.0506	0.368629	0	0	0	-0.08384	0.122163	0	0.4142	0.445333	-0.0252052	3.0853	2.70805	0.333333	23.6563	1	1	0	0	2.17696	0	1.4	6	1	435	17	0.414055
839	2011	M	0.207536	0.0552	0.36211	0	0	0	-0.11168	0.133269	0	0.4142	0.457668	0.0243902	2.0173	2.70805	0.333333	23.0736	1	1	0	0	1.4143	0	1.4	1	1	334	20	0.407818
839	2012	I	0.220212	0.0597	0.378665	0	0	0	-0.0747733	0.144133	0	0.4142	0.495099	-0.023548	1.4962	2.70805	0.333333	22.9681	1	1	0	0	1.29862	0	1.3	0	1	156	18	0.383257
850	2008	C	0.10018	0.0257	0.239783	0	0	0	-0.0285556	0.0553879	0	0.464	0.542048	0.0381273	1.5732	2.19722	0.444444	21.6659	0	0	0	0	1.1865	1	3.9	0	0	23	12	0.35067
850	2009	C	0.119222	0.031	0.283568	0	0	0	-0.132778	0.0668103	0	0.464	0.56204	0.084963	2.0893	2.19722	0.444444	22.3821	0	0	0	0	1.51927	1	3.9	0	0	26	12	0.343347
850	2010	C	0.0930851	0.026	0.23867	0	0	0	-0.216889	0.0560345	0	0.464	0.425013	-0.0164722	1.8474	2.19722	0.444444	22.4504	0	0	0	0.20416	1.12821	1	3.7	2	0	186	13	0.438535
850	2011	C	0.0832424	0.0237	0.222254	0	0	0	-0.0657778	0.0510776	0	0.464	0.610654	0.00102023	1.5907	2.19722	0.444444	22.3609	0	0	0	0.234134	1.42084	1	3.7	4	0	313	15	0.303855
850	2012	C	0.0728608	0.0205	0.197082	0	0	0	-0.0686667	0.044181	0	0.464	0.485021	0.0888056	1.6397	2.19722	0.444444	22.2926	0	0	0	0.239981	1.20359	1	3.7	0	0	169	15	0.333708
850	2013	C	0.135721	0.0357	0.327834	0	0	0	-0.381111	0.0769397		0.464	0.480609	0.0215633	1.6529	2.19722	0.444444	22.2213	0	0	0	0	1.20592	1	3.4	0	0	45	17	0.329533
850	2014	C	0.155925	0.042	0.357313	0	0	0	-0.203222	0.0905172	0	0.464	0.40699	-0.00146405	2.6134	2.19722	0.444444	22.7026	0	0	0	0.239981	1.49064	1	3.2	0	0	101	18	0.392116
850	2015	C	0.143799	0.0384	0.318892	0	0	0	-0.105413	0.0827586	0	0.464	0.366515	0.0195218	2.1525	2.07944	0.375	22.8343	0	0	0	0.239981	1.32964	1	3.1	0	0	126	19	0.440468
850	2016	C	0.134721	0.0356	0.303756	0	0	0	-0.11115	0.0767241	0	0.464	0.389474	0.0268594	1.668	2.19722	0.444444	22.4504	0	0	0	0.239981	1.11092	1	3.2	0	0	73	19	0.423222
850	2017	C	0.149613	0.0402	0.329392	0	0	0	-0.109778	0.0866379	0	0.464	0.406967	0.00669259	1.4348	2.19722	0.444444	22.1848	0	0	0	0.239981	0.954815	1	2.9	0	0	28	19	0.413165
850	2018	C	0.151176	0.0405	0.351022	0	0	0	-0.216889	0.0872845	0	0.464	0.435232	-0.00919097	1.2934	2.19722	0.444444	21.8284	0	0	0	0.239981	0.833739	1	2.83	0	0	25	18	0.396205
851	2008	G	0.150883	0.0206	0.334964	0	0	0	-0.0228889	0.161189	0	0.1278	0.467241	-0.0414159	2.636	2.19722	0.555556	21.0011	1	0	0	0.002282	1.54463	0	4	0	0	29	24	0.321393
851	2009	G	0.615516	0.1671	1.02587	0	0	0	-0.101143	0.739677	0	0.1236	0.427517	0.00138157	4.4155	1.94591	0.555556	22.0212	1	0	0	0.001775	2.06298	0	3.8	4	0	64	24	0.39182
851	2010	G	0.473362	0.0607	0.827748	0	0	0	-0.55328	0.533861		0.1137	0.535683	-0.0211005	3.6307	1.94591	0.571429	22.172	1	0	0	0	2.28921	0	3.6	1	0	38	23	0.321459
851	2011	G	0.173774	0.0142	0.353041	0	0	0	-0.0601143	0.12489		0.1215	0.532215	-0.150514	3.2638	1.94591	0.571429	21.5549	1	0	0	0	1.47574	0	3.6	1	0	149	24	0.321894
851	2012	F	0.394047	0.1051	0.717353	0	0	0	-0.2232	0.805982		0.1304	0.401339	-0.0101859	3.3352	1.94591	0.571429	21.9005	1	0	0	0	1.1897	0	3.3	0	0	219	22	0.439895
851	2013	F	0.436061	0.0917	0.688317	0	0	0	-0.158743	0.703221		0.1304	0.5757	0.0273129	2.537	1.94591	0.571429	22.3316	1	0	0	0	1.4528	0	3.3	0	0	353	21	0.274295
851	2014	F	0.546876	0.1021	0.92903	0	0	0	-0.139429	0.631807		0.1616	0.550447	-0.0573596	2.7726	1.94591	0.571429	22.613	1	0	0	0	1.50973	0	3.3	4	0	783	20	0.270015
851	2015	F	0.565887	0.1002	0.95778	0	0	0	-0.0803333	0.689608		0.1453	0.555325	0.0975835	3.0491	2.19722	0.555556	22.9471	1	0	0	0	1.8084	0	3.3	1	0	279	22	0.247465
851	2016	F	0.632758	0.1246	1.1455	0	0	0	-0.202667	0.928465		0.1342	0.581809	0.0415446	2.476	2.19722	0.555556	22.6993	1	0	0	0	1.42971	0	3.2	1	0	212	21	0.251365
851	2017	F	0.638273	0.1208	1.16345	0	0	0	-0.13275	0.943013	0	0.1281	0.576465	0.0206078	2.2689	2.07944	0.6	22.4385	1	0	0	0	1.22657	0	3.2	1	0	130	20	0.254174
851	2018	F	0.553294	0.0964	0.909353	0	0	0	-0.101889	0.752537		0.1285	0.552113	-0.0531879	2.0224	2.19722	0.555556	22.1866	1	0	0	0	1.04382	0	3.16	0	0	48	18	0.239371
852	2008	C	0.0711626	0.0257	0.177665	0	0	0	-0.0285556	0.0380741		0.675	0.399895	0.0720196	3.4542	2.19722	0.333333	21.2826	1	0	0	0	1.17365	1	4.2	3	0	94	14	0.441009
852	2009	C	0.0770069	0.028	0.18772	0	0	0	-0.0367778	0.0414815		0.675	0.367204	0.0236556	6.885	2.19722	0.333333	22.3425	1	0	0	0	1.82531	1	4.2	4	0	45	12	0.45489
852	2010	C	0.0549517	0.0195	0.150998	0	0	0	0	0.0288889		0.675	0.324277	0.110695	6.9873	2.19722	0.333333	22.2503	1	0	0	0	1.68378	1	4.2	6	0	57	16	0.466588
852	2011	C	0.0405921	0.0142	0.118636	0	0	0	-0.191333	0.021037		0.675	0.388512	0.0978534	4.8311	2.19722	0.333333	22.0645	1	0	0	0	1.4556	1	4.1	10	0	163	18	0.421331
852	2012	C	0.0223589	0.0084	0.0689077	0	0	0	-0.0402222	0.0114074		0.675	0.444679	0.0760762	5.1582	2.19722	0.333333	22.4556	1	0	0	0	1.66459	1	3.8	4	0	312	18	0.393486
852	2013	C	0.0737218	0.0273	0.182413	0	0	0	-0.193556	0.0404444		0.675	0.476202	0.0144461	5.2351	2.19722	0.333333	22.6471	1	0	0	0	1.78062	1	3.5	7	0	243	17	0.377966
852	2014	C	0.111122	0.0423	0.24928	0	0	0	-0.23	0.0626667		0.675	0.465307	0.0586604	6.2056	2.19722	0.333333	22.8448	1	0	0	0	2.00762	1	3.1	2	0	344	18	0.401833
852	2015	C	0.316107	0.1439	0.495896	0	0	0	-0.1179	0.244978	0	0.5874	0.637231	0.0176592	2.354	2.07944	0.375	23.0085	1	0	0	0	1.84346	1	2.6	2	0	264	18	0.278206
852	2016	C	0.286348	0.1245	0.460857	0	0	0	-0.108675	0.211951	0	0.5874	0.718388	-0.0183063	1.0899	2.07944	0.375	22.5926	1	0	0	0	1.71285	1	2.4	0	0	114	18	0.211826
852	2017	C	0.141334	0.0484	0.317152	0	0	0	-0.107	0.082397	0	0.5874	0.728646	0.0068162	1.4195	2.19722	0.333333	22.4805	1	0	0	0	1.55702	1	2.6	2	0	227	17	0.202921
852	2018	C	0.198405	0.0741	0.372375	0	0	0	-0.0767778	0.126149	0	0.5874	0.75508	-0.0374719	1.2128	2.19722	0.333333	22.1779	1	0	0	0	1.30159	1	2.55	11	0	57	17	0.185339
856	2008	C	0.155471	0.0434	0.320061	0	0	0	-0.04774	0.209358		0.2073	0.915842	-0.0227429	-0.2145	2.30259	0.4	20.5074	0	1	0	0	1.42832	1	4	0	0	40	22	-0.0766716
856	2009	C	0.132864	0.0317	0.294632	0	0	0	-0.184	0.10602		0.299	0.850096	-0.0275324	1.0206	2.19722	0.444444	21.2843	0	1	0	0	2.08651	1	3.9	0	0	20	23	0.0072943
856	2010	C	0.268196	0.0741	0.556217	0	0	0	-0.100222	0.247826		0.299	0.879983	-0.0538721	0.5142	2.19722	0.444444	21.4388	0	1	0	0	2.36374	1	3.9	0	0	12	24	-0.0256091
856	2011	C	0.213424	0.0554	0.441911	0	0	0	-0.0282333	0.185284	0	0.299	0.731505	-0.0657804	2.2494	1.79176	0.333333	21.2187	0	1	0	0.0299	1.40014	1	3.8	0	0	19	24	0.131541
856	2012	C	0.187274	0.0494	0.335015	0	0	0	-0.0848	0.165217	0	0.299	0.725281	0.00485657	1.6063	1.94591	0.428571	21.0205	0	1	0	0.0299	1.2637	1	3.7	0	0	53	24	0.139748
856	2013	C	0.25482	0.0696	0.508663	0	0	0	-0.201714	0.232776	0	0.299	0.723374	-0.0066342	1.2219	1.94591	0.428571	20.9383	0	1	0	0.0299	1.16853	1	3.7	0	0	32	24	0.124348
856	2014	C	0.250386	0.0699	0.469162	0	0	0	-0.209371	0.233779	0	0.299	0.783297	0.00897516	1.0707	1.94591	0.428571	21.2828	0	1	0	0.0299	1.28956	1	3.6	0	0	109	22	0.0902565
856	2015	C	0.302609	0.0905	0.579932	0	0	0	-0.212914	0.217967	0	0.4152	0.867773	-0.0181626	1.0818	1.94591	0.428571	21.9786	0	1	0	0.04152	2.33845	1	3.6	0	0	224	21	0.0135192
856	2016	C	0.33376	0.1053	0.64766	0	0	0	-0.216343	0.351	0	0.3	0.787845	0.00355297	2.1595	1.94591	0.428571	21.9922	0	1	0	0.225865	2.94747	1	3.7	0	0	81	22	0.127877
856	2017	C	0.0894796	0.0182	0.189415	0	0	0	-0.244	0.0606667	0	0.3	0.802419	0.0413111	2.6202	1.94591	0.428571	22.2604	0	1	0	0.225865	3.32976	1	3.7	0	0	392	23	0.0798873
856	2018	C	0.164456	0.0324	0.328039	0	0	0	-0.109714	0.108	0	0.3	0.789144	0.0438903	2.0178	1.94591	0.428571	21.9077	0	1	0	0.225865	2.36695	1	3.3	0	0	60	23	0.0728461
858	2008	C	0.164637	0.0558	0.303718	0	0	0	-0.06138	0.0995185	0	0.5607	0.151187	0.14616	17.3084	2.30259	0.5	24.648	0	0	0	0	2.56537	0	4.6	40	0	306	18	0.608871
858	2009	C	0.129129	0.0418	0.252026	0	0	0	-0.05599	0.0745497	0	0.5607	0.300667	0.290373	13.7915	2.30259	0.5	25.5123	0	0	0	0	6.06439	0	4.3	57	0	1764	20	0.510648
858	2010	C	0.118715	0.0373	0.273456	0	0	0	-0.02156	0.066524	0	0.5607	0.359475	0.242363	9.9856	2.30259	0.5	25.6019	0	0	0	0	4.94353	0	4.1	63	0	1831	21	0.48114
858	2011	C	0.139874	0.0452	0.303071	0	0	0	-0.10087	0.0806135	0	0.5607	0.364689	0.258307	8.0458	2.30259	0.5	25.4334	0	0	0	0	3.738	0	4.2	56	0	2789	22	0.480307
858	2012	C	0.19996	0.0712	0.352074	0	0	0	-0.01045	0.126984	0	0.5607	0.303365	0.193373	7.6894	2.30259	0.5	25.3976	0	0	0	0	2.67148	0	4	56	0	3895	20	0.512683
858	2013	C	0.138543	0.045	0.288759	0	0	0	-0.23848	0.0802568	0	0.5607	0.161122	0.0330598	8.1625	2.30259	0.5	24.8083	0	0	0	0	1.50813	0	4.1	35	0	3213	18	0.585927
858	2014	C	0.128469	0.0413	0.268715	0	0	0	-0.152457	0.0736579	0	0.5607	0.130919	0.017121	10.9235	1.94591	0.428571	25.1253	0	0	0	0	1.88941	0	4.2	36	0	2870	20	0.603518
858	2015	C	0.157318	0.0538	0.293341	0	0	0	-0.0994	0.0959515	0	0.5607	0.15608	0.127336	10.3264	1.79176	0.333333	25.3634	0	0	0	0	2.1267	0	4.1	39	0	2291	19	0.589368
858	2016	C	0.167585	0.0565	0.361997	0	0	0	-0.219886	0.100767	0	0.5607	0.224667	0.188128	8.2122	1.94591	0.428571	25.5976	0	0	0	0	2.32972	0	4.2	38	0	2581	17	0.553142
858	2017	C	0.202057	0.0707	0.423095	0	0	0	-0.0808	0.126092	0	0.5607	0.229099	0.137702	13.9635	1.94591	0.428571	26.4377	0	0	0	0	4.50429	0	4	49	0	3037	19	0.550953
858	2018	C	0.333371	0.1365	0.623829	0	0	0	-0.206662	0.248906	0	0.5484	0.243626	0.143068	8.5114	2.07944	0.375	26.009	0	0	0	0	2.50358	0	3.47	51	0	996	20	0.543008
859	2008	C	0.111939	0.0214	0.245277	0	0	0	-0.02354	0.0628303	0	0.3406	0.423855	0.104982	1.9634	2.30259	0.4	20.8352	0	0	0	0	1.02052	1	3.9	0	0	33	12	0.439724
859	2009	C	0.157376	0.0315	0.381664	0	0	0	-0.0801	0.092511	0	0.3405	0.375766	0.114496	4.3621	2.07944	0.5	21.972	0	0	0	0	2.19538	1	3.9	1	0	26	12	0.458235
859	2010	C	0.12895	0.0248	0.251756	0	0	0	-0.0766125	0.0744298	0	0.3332	0.374606	0.0412571	5.276	2.07944	0.5	22.0179	0	0	0	0	2.27383	1	3.7	1	0	90	12	0.472032
859	2011	C	0.165784	0.0316	0.359961	0	0	0	0	0.0983199	0	0.3214	0.373586	0.0538288	3.3606	2.07944	0.5	21.28	0	0	0	0	1.5555	1	3.7	0	0	127	11	0.461522
859	2012	C	0.17803	0.0339	0.407724	0	0	0	-0.031275	0.105476	0	0.3214	0.298543	0.00894168	3.871	2.19722	0.444444	21.2357	0	0	0	0	1.55819	1	3.7	0	0	53	12	0.505796
859	2013	C	0.189571	0.0373	0.383136	0	0	0	-0.191222	0.116055	0	0.3214	0.376932	0.00952235	2.695	2.19722	0.444444	21.1351	0	0	0	0	1.43325	1	3.4	0	0	130	13	0.460266
859	2014	C	0.519061	0.2359	0.803943	0	0	0	-0.382111	0.992845		0.2376	0.275241	0.00241769	4.8797	2.19722	0.444444	21.9238	0	0	0	0	1.74544	1	3.2	0	0	106	14	0.529785
859	2015	C	0.220965	0.0337	0.454225	0	0	0	-0.19	0.138398	0	0.2435	0.244063	0.0256718	7.2071	2.19722	0.444444	22.3205	0	0	0	0	2.79273	1	3.1	0	0	252	14	0.511117
859	2016	C	0.298001	0.0508	0.59839	0	0	0	-0.048	0.206504	0	0.246	0.294365	0.0128122	5.1233	2.19722	0.444444	22.1741	0	0	0	0	2.33669	1	3.2	0	0	61	14	0.490764
859	2017	C	0.229331	0.0372	0.442118	0	0	0	-0.164889	0.148148	0	0.2511	0.2971	-0.007568	4.0042	2.19722	0.444444	21.8613	0	0	0	0	1.75044	1	2.9	0	0	62	15	0.481349
859	2018	C	0.17329	0.0294	0.315818	0	0	0	-0.244	0.105984	0	0.2774	0.246997	0.0276913	3.6231	2.19722	0.444444	21.4652	0	0	0	0	1.24245	1	2.83	0	0	20	15	0.521665
860	2008	C	0.35486	0.1389	0.683169	0	0	0	-0.154333	0.269395		0.5156	0.635787	-0.0676773	1.9018	2.19722	0.333333	22.295	0	1	0	0	1.19542	0	1.8	10	0	65	18	0.280212
860	2009	C	0.330055	0.1195	0.566038	0	0	0	-0.0775556	0.254255		0.47	0.682831	0.0171341	1.8803	2.19722	0.333333	22.7708	0	1	0	0	1.34356	0	1.4	21	0	90	17	0.233495
860	2010	C	0.36931	0.152	0.556068	0	0	0	-0.0854444	0.323404	0	0.47	0.71841	0.065584	1.5775	2.19722	0.333333	23.0235	0	1	0	0	1.72313	0	1.4	24	0	231	16	0.153871
860	2011	C	0.299209	0.1011	0.540568	0	0	0	-0.267	0.215106		0.47	0.71026	0.00262086	1.5585	2.19722	0.333333	22.5373	0	1	0	0	1.30399	0	1.4	10	0	228	19	0.206899
860	2012	C	0.308015	0.1099	0.570645	0	0	0	-0.153444	0.224331	0	0.4899	0.760739	-0.0226374	1.3798	2.19722	0.333333	22.4905	0	1	0	0	1.22527	0	1.3	6	0	201	19	0.148701
860	2013	C	0.261823	0.0898	0.431128	0	0	0	-0.203444	0.183303	0	0.4899	0.769649	0.0539661	1.3021	2.19722	0.333333	22.6307	0	1	0	0	1.25813	0	1.2	13	0	315	20	0.139851
860	2014	C	0.411876	0.1617	0.696461	0	0	0	-0.102889	0.414828	0	0.3898	0.666392	0.0189093	1.7277	2.19722	0.333333	23.0896	0	1	0	0	1.27063	0	1.3	14	0	463	20	0.230106
860	2015	C	0.295063	0.0943	0.471231	0	0	0	-0.132	0.240623	0	0.3919	0.653782	0.0220395	1.9684	2.19722	0.333333	23.2209	0	1	0	0	1.41272	0	1.4	19	0	466	21	0.245525
860	2016	C	0.314742	0.0943	0.545521	0	0	0	-0.115889	0.251802	0	0.3745	0.617511	0.0565319	2.0086	2.19722	0.333333	23.2532	0	1	0	0	1.31709	0	1.4	29	0	275	21	0.279414
860	2017	C	0.359237	0.1099	0.694493	0	0	0	-0.100575	0.293458	0	0.3745	0.612907	0.134198	1.938	2.07944	0.375	23.1176	0	1	0	0	1.20823	0	1.4	20	0	80	20	0.287858
860	2018	C	0.502185	0.2107	0.854118	0	0	0	-0.035	0.547984	0	0.3845	0.610659	0.159965	2.3407	2.19722	0.333333	23.6245	0	1	0	0	1.5273	0	1.4	27	0	114	19	0.292868
862	2008	D	0.122691	0.0194	0.284144	0	0	0	-0.021825	0.0692363	0	0.2802	0.821983	0.0755343	0.5724	2.07944	0.375	21.0723	0	0	0	0.16501	1.54387	0	4.4	2	0	58	24	0.0986899
862	2009	D	0.37982	0.0885	0.654098	0	0	0	-0.219	0.315846	0	0.2802	0.854739	0.0613671	1.318	2.19722	0.333333	21.9606	0	0	0	0.16501	2.43684	0	4.4	3	0	73	24	0.0859657
862	2010	D	0.196717	0.0336	0.429788	0	0	0	-0.0921375	0.119914	0	0.2802	0.858165	0.0677689	0.7159	2.19722	0.333333	21.9735	0	0	0	0.18751	1.80109	0	4.4	9	0	132	22	0.0491196
862	2011	D	0.204287	0.0355	0.414222	0	0	0	-0.310444	0.126695	0	0.2802	0.871495	0.072664	0.6578	2.19722	0.333333	21.3508	0	0	0	0.18751	1.23112	0	4.4	3	0	150	20	0.0314182
862	2012	C	0.217957	0.0386	0.433683	0	0	0	-0.229387	0.137759		0.2802	0.901108	0.0429097	0.5289	2.07944	0.375	21.2276	0	0	0	0.203682	1.22535	0	4.2	1	0	163	18	0.0388553
862	2013	C	0.340479	0.0702	0.63974	0	0	0	-0.434444	0.250535	0	0.2802	0.905801	0.0858135	0.4224	2.19722	0.333333	21.2938	1	0	0	0.203682	1.29915	0	4.1	0	0	156	14	0.0136494
862	2014	C	0.217392	0.0733	0.453429	0	0	0	-0.04125	0.138537	0	0.5291	0.804407	0.0729864	0.6377	2.19722	0.333333	22.1396	1	0	0	0.241112	1.12386	0	4	2	0	202	19	0.152137
862	2015	D	0.321887	0.1204	0.652593	0	0	0	-0.0333333	0.227556	0	0.5291	0.815679	0.0759211	0.5405	2.07944	0.375	22.3976	1	0	0	0.205158	1.2015	0	4	0	1	136	14	0.144227
862	2016	D	0.209297	0.07	0.412238	0	0	0	-0.03	0.1323	0	0.5291	0.70695	0.0597725	0.6888	2.19722	0.333333	22.2502	1	0	0	0.205158	1.10287	0	3.9	0	1	184	13	0.235681
862	2017	D	0.449188	0.1704	0.801523	0	0	0	-0.041	0.423565	0	0.4023	0.702639	0.0489616	0.3784	2.19722	0.333333	21.9522	1	0	0	0.234621	1.0355	0	3.9	0	1	190	13	0.239182
862	2018	D	0.324875	0.0964	0.616124	0	0	0	-0.140889	0.239622	0	0.4023	0.729607	0.0772288	0.3059	2.19722	0.333333	21.4605	1	0	0	0.218042	0.960219	0	3.89	0	1	117	12	0.226478
868	2012	C	0.205358	0.0536	0.417218	0	0	0	-0.0322909	0.261719	0	0.2048	0.666835	0.101901	2.0207	2.3979	0.363636	21.8764	0	0	0	0.044669	1.38094	1	3.7	6	0	630	22	0.242047
868	2013	C	0.0801932	0.017	0.195623	0	0	0	-0.0866182	0.0820068	0	0.2073	0.715132	-0.0327419	1.4156	2.3979	0.363636	21.734	0	0	0	0.061423	1.29601	1	3.4	0	0	556	23	0.201464
868	2014	C	0.109244	0.024	0.2406	0	0	0	-0.0594	0.115774	0	0.2073	0.711928	0.0255868	1.8137	2.3979	0.363636	22.106	0	0	0	0.061423	1.5163	1	3.2	1	0	770	21	0.177704
868	2015	C	0.122482	0.0274	0.276225	0	0	0	-0.06787	0.129673	0	0.2113	0.767251	-0.0468449	1.5744	2.3979	0.363636	22.6178	0	0	0	0.146917	1.844	1	3.1	1	0	782	22	0.141655
868	2016	C	0.124447	0.028	0.2736	0	0	0	-0.406364	0.132513	0	0.2113	0.837881	-0.138388	1.031	2.3979	0.363636	22.2549	0	0	0	0.161539	1.34739	1	3.2	0	0	564	20	0.0979204
875	2008	D	0.30295	0.0654	0.480537	0	0	0	-0.0726667	0.231586		0.2824	0.594238	0.001967	0.1394	1.94591	0.428571	21.7296	1	0	0	0	1.05928	0	4	4	1	37	17	0.323413
875	2009	D	0.188713	0.0331	0.400651	0	0	0	-0.0173333	0.11721		0.2824	0.736567	0.119986	0.2314	1.94591	0.428571	22.2231	1	0	0	0	1.16576	0	4	4	1	92	15	0.224674
875	2010	D	0.143826	0.0246	0.273848	0	0	0	-0.0851111	0.0871105		0.2824	0.821038	-0.0104629	0.3223	1.94591	0.428571	22.0385	1	0	0	0	1.06513	0	3.8	3	1	182	18	0.150469
875	2011	D	0.203791	0.0346	0.421303	0	0	0	-0.113444	0.135262		0.2558	0.826577	0.00586563	0.3634	2.19722	0.333333	21.633	1	0	0	0	0.977783	0	3.7	0	1	143	18	0.118274
875	2012	D	0.177524	0.0292	0.378878	0	0	0	-0.365111	0.109281		0.2672	0.843386	0.104174	0.2271	2.19722	0.333333	21.5881	1	0	0	0	0.993761	0	3.7	0	1	200	17	0.101547
875	2013	D	0.497383	0.312	0.690528	0	0	0	-0.0477778	0.85641	0	0.2672	0.764724	0.0791118	0.3639	2.19722	0.333333	22.1064	1	0	0	0	0.992221	0	3.7	0	1	148	17	0.176461
875	2014	D	0.496512	0.3159	0.689655	0	0	0	-0.056025	0.845837	0	0.2672	0.775653	0.0799071	0.3404	2.19722	0.333333	22.7035	1	0	0	0	1.05975	0	3.4	1	1	484	13	0.156345
875	2015	D	0.0502286	0.0106	0.13499	0	0	0	-0.053	0.0265683		0.271	0.792261	0.0691434	0.4461	2.19722	0.333333	23.3202	1	0	0	0	1.28813	0	3.5	0	1	954	12	0.144953
875	2016	D	0.248541	0.0468	0.476344	0	0	0	-0.542	0.165781	0	0.2823	0.714043	0.0486941	0.2546	2.19722	0.333333	22.9846	1	0	0	0	1.02531	0	3.5	2	1	366	12	0.214663
875	2017	D	0.439006	0.1443	0.630849	0	0	0	-0.508667	0.534247	0	0.2701	0.759198	0.0392831	0.1738	2.19722	0.333333	22.8454	1	0	0	0	0.9979	0	3.5	4	1	350	13	0.177416
875	2018	D	0.311874	0.0814	0.490977	0	0	0	-0.163111	0.289165	0	0.2815	0.739788	0.0594974	0.1403	2.19722	0.333333	22.3831	1	0	0	0	0.883511	0	3.46	2	1	100	15	0.152915
877	2008	C	0.476313	0.2331	0.66927	0	0	0	-0.259	0.642503	0	0.3628	0.785783	0.104289	1.0814	2.07944	0.375	21.9214	1	0	0	0.211004	1.22826	1	3.7	14	0	123	17	0.101054
877	2009	C	0.423622	0.1656	0.614695	0	0	0	-0.0314444	0.45645	0	0.3628	0.75839	0.0803207	1.3089	2.07944	0.375	22.614	1	0	0	0.211004	1.59362	1	3.8	19	0	127	18	0.127951
877	2010	C	0.314764	0.1046	0.548099	0	0	0	-0.0766667	0.249344	0	0.4195	0.587359	0.104714	2.1879	2.07944	0.375	23.2312	1	0	0	0.242881	1.61322	1	3.2	21	0	535	18	0.272153
877	2011	C	0.262361	0.0809	0.48419	0	0	0	-0.273713	0.192849	0	0.4195	0.647857	0.0740883	1.498	2.07944	0.375	22.833	1	0	0	0.242881	1.16	1	3.2	22	0	1132	18	0.234519
877	2012	C	0.177983	0.0412	0.35113	0	0	0	-0.0498375	0.116417	0	0.3539	0.603513	0.0171516	0.9354	1.94591	0.428571	22.8384	1	0	0	0.205828	1.03234	1	3.4	28	0	884	18	0.267405
877	2013	C	0.179905	0.039	0.407304	0	0	0	-0.0368667	0.10989		0.3549	0.628498	0.00993229	0.6728	1.60944	0.571429	22.4006	1	0	0	0.20641	0.879391	1	3.4	11	0	375	17	0.243976
877	2014	C	0.203577	0.0456	0.38471	0	0	0	-0.314171	0.128487	0	0.3549	0.626193	0.0197422	0.7238	1.79176	0.333333	22.9228	1	0	0	0.20641	1.0433	1	3.2	9	0	370	17	0.24412
877	2015	C	0.168539	0.038	0.362362	0	0	0	-0.274171	0.107072	0	0.3549	0.637895	0.0115334	0.2911	1.79176	0.5	22.6787	1	0	0	0.20641	0.982128	1	2.9	8	0	459	16	0.240241
877	2016	C	0.177872	0.0402	0.405216	0	0	0	-0.0316571	0.113271	0	0.3549	0.63294	0.031341	0.4859	1.94591	0.428571	22.5486	1	0	0	0.20641	0.968838	1	2.5	7	0	318	17	0.236567
877	2017	C	0.108138	0.0287	0.269015	0	0	0	-0.122743	0.0625681	0	0.4587	0.552349	0.0632076	1.0949	1.94591	0.428571	23.1126	1	0	0	0.22648	1.11999	1	2.6	13	0	711	17	0.297792
877	2018	C	0.124302	0.0335	0.304356	0	0	0	-0.0582857	0.0730325		0.4587	0.461093	0.100959	1.4884	1.94591	0.428571	22.7323	1	0	0	0.22648	0.915109	1	2.36	7	0	109	19	0.362233
878	2008	C	0.220691	0.0761	0.450327	0	0	0	-0.0830182	0.140147	0	0.543	0.798945	-0.186729	1.1867	2.3979	0.363636	23.0312	1	0	0	0.22393	1.11836	0	4.2	12	0	269	18	0.101238
878	2009	C	0.156719	0.0509	0.292486	0	0	0	-0.205745	0.0937385	0	0.543	0.819113	0.0595178	1.8239	2.3979	0.363636	24.3731	1	0	0	0	2.0201	0	4.3	15	0	665	18	0.0895655
878	2010	C	0.14479	0.0463	0.275257	0	0	0	-0.203345	0.085267	0	0.543	0.836132	-0.010698	1.8753	2.3979	0.363636	24.2659	1	0	0	0	1.90851	0	4.2	19	0	511	14	0.0667386
878	2011	C	0.134778	0.0433	0.29647	0	0	0	-0.0924	0.08989	0	0.4817	0.733561	0.0679253	1.9623	2.3979	0.363636	23.8502	1	0	0	0	1.42562	0	4.1	9	0	469	15	0.147245
878	2012	C	0.135692	0.0425	0.306844	0	0	0	-0.204	0.0839257	0	0.5064	0.743027	0.0759851	2.0069	2.3979	0.363636	23.7881	1	0	0	0	1.41759	0	4	5	0	537	15	0.149503
878	2013	C	0.20378	0.0694	0.414435	0	0	0	-0.0751636	0.144073	0	0.4817	0.748262	0.159718	2.0331	2.3979	0.363636	23.2359	1	0	0	0	1.21223	0	4	5	0	518	15	0.123242
878	2014	C	0.144695	0.0464	0.291908	0	0	0	-0.147709	0.0963255	0	0.4817	0.726197	0.179369	3.2221	2.3979	0.363636	23.7302	1	0	0	0	1.53944	0	4	0	0	415	15	0.140859
878	2015	C	0.0898862	0.0234	0.19009	0	0	0	-0.0957	0.0541918	0	0.4318	0.729198	0.0477559	3.0791	2.30259	0.4	23.6997	1	0	0	0.181356	1.57081	0	4	0	0	600	15	0.139408
878	2016	C	0.108324	0.0296	0.252013	0	0	0	-0.0135273	0.0657632	0	0.4501	0.712887	0.118744	3.0572	2.3979	0.363636	23.5403	1	0	0	0.189042	1.43867	0	3.6	2	0	406	12	0.161642
878	2017	C	0.0976943	0.0256	0.235265	0	0	0	-0.0375273	0.0568763	0	0.4501	0.718903	-0.0439219	2.7299	2.3979	0.363636	23.7239	1	0	0	0.189042	1.33322	0	3.2	6	0	371	11	0.137765
878	2018	C	0.130671	0.0356	0.289792	0	0	0	-0.241527	0.0779164	0	0.4569	0.701901	0.0596442	1.6716	2.3979	0.363636	23.142	1	0	0	0.157542	1.00331	0	3.4	7	0	197	11	0.132909
880	2008	C	0.188095	0.0595	0.380895	0	0	0	0	0.194508	0	0.3059	0.484177	0.162733	2.6965	2.30259	0.4	21.0437	0	1	0	0	1.41022	1	3.7	1	0	10	27	0.310167
880	2009	C	0.223566	0.0712	0.490745	0	0	0	0	0.232756	0	0.3059	0.634541	0.338828	3.7851	2.19722	0.444444	22.2559	0	1	0	0	1.98784	1	3.4	6	0	79	25	0.265508
880	2010	C	0.210259	0.0657	0.473505	0	0	0	0	0.214776	0	0.3059	0.635015	0.222224	3.2163	2.19722	0.444444	22.3064	0	1	0	0	1.77104	1	3.4	5	0	44	21	0.261685
880	2011	C	0.175961	0.0536	0.386036	0	0	0	-0.17721	0.175221	0	0.3059	0.601476	0.0909824	2.0183	2.30259	0.4	21.7258	0	1	0	0	1.28272	1	3.4	9	0	85	19	0.29019
880	2012	C	0.104772	0.0294	0.272385	0	0	0	-0.0574444	0.0961098	0	0.3059	0.57559	0.0333174	1.6163	2.19722	0.333333	21.5513	0	1	0	0	1.1952	1	3.3	3	0	53	18	0.310338
880	2013	C	0.245055	0.0811	0.509068	0	0	0	-0.3212	0.265119	0	0.3059	0.583945	-0.0236066	1.4735	2.30259	0.4	21.4723	0	1	0	0	1.15342	1	3.2	2	0	15	17	0.294202
880	2014	C	0.228653	0.0749	0.462296	0	0	0	-0.146556	0.244851	0	0.3059	0.643916	0.103677	1.6235	2.19722	0.333333	21.8716	0	1	0	0	1.2625	1	3.3	7	0	107	16	0.254096
880	2015	C	0.245545	0.0827	0.468357	0	0	0	-0.184222	0.27035	0	0.3059	0.625896	0.0346407	1.9016	2.19722	0.333333	22.2408	0	1	0	0.09177	1.46443	1	3.4	2	0	134	15	0.265627
880	2016	C	0.221314	0.0782	0.418473	0	0	0	-0.0898889	0.255639	0	0.3059	0.581791	-0.022829	1.792	2.19722	0.333333	22.076	0	1	0	0.09177	1.39885	1	3.5	0	0	25	15	0.292643
880	2017	C	0.119114	0.0366	0.275864	0	0	0	-0.18	0.119647	0	0.3059	0.630787	0.106667	1.1965	2.19722	0.333333	21.6555	0	1	0	0.09177	1.16308	1	3.4	0	0	23	15	0.260065
880	2018	C	0.22259	0.0796	0.411879	0	0	0	-0.374333	0.260216	0	0.3059	0.646903	0.00627288	1.0993	2.19722	0.333333	21.4104	0	1	0	0.09177	1.0775	1	3.35	0	0	10	15	0.244356
881	2008	C	0.389955	0.0658	0.637435	0	0	0	-0.0712833	0.369041	0	0.1783	0.623726	0.180687	2.0355	2.48491	0.333333	21.162	0	1	0	0	1.08486	1	3.9	0	0	9	11	0.270975
881	2009	C	0.385946	0.0698	0.632994	0	0	0	-0.018525	0.385635	0	0.181	0.642488	0.0348506	1.5145	2.48491	0.333333	21.6945	0	1	0	0	1.29254	1	3.9	0	0	25	11	0.252666
881	2010	C	0.501604	0.1014	0.906307	0	0	0	-0.165967	0.560221	0	0.181	0.61502	0.0416296	1.587	2.48491	0.333333	21.9132	0	1	0	0.1267	1.29312	1	3.6	5	0	13	10	0.232672
883	2008	D	0.0721756	0.0146	0.159895	0	0	0	-0.0158167	0.0452433	0	0.3227	0.712559	0.0531242	1.3301	2.48491	0.333333	20.5167	0	0	0	0	0.940273	1	4.2	0	1	70	27	0.113164
883	2009	D	0.0937839	0.0179	0.196523	0	0	0	-0.0166833	0.0554695	0	0.3227	0.743893	0.0849376	1.5725	2.48491	0.333333	21.6554	0	0	0	0	1.18532	1	4.2	2	1	59	28	0.0978615
883	2010	D	0.023772	0.0078	0.0714002	0	0	0	-0.349	0.00695909		0.4742	0.672521	0.0819662	1.0961	2.19722	0.333333	23.6547	0	0	0	0	1.04574	1	4.2	3	1	141	27	0.251512
883	2011	D	0.0252215	0.008	0.0698501	0	0	0	-0.119813	0.00485027		0.4742	0.686594	0.0606194	0.697	2.07944	0.375	23.0184	0	0	0	0	1.00071	1	4.1	5	1	306	23	0.242679
883	2012	D	0.257135	0.1358	0.425352	0	0	0	-0.205556	0.37033		0.3667	0.576424	0.101193	1.1708	2.19722	0.333333	23.6457	0	0	0	0	1.02412	1	3.8	5	1	512	19	0.324746
883	2013	D	0.234618	0.1143	0.39714	0	0	0	-0.328556	0.319989		0.3572	0.54236	0.0638619	1.0257	2.19722	0.333333	23.5617	0	0	0	0	1.08163	1	3.5	5	1	272	13	0.34233
883	2015	D	0.0662889	0.0273	0.160125	0	0	0	-0.436889	0.069448	0	0.3931	0.431381	0.0805043	1.4944	2.07944	0.375	24.215	0	0	0	0.068911	1.29644	1	2.6	2	1	576	15	0.398215
883	2016	D	0.0585947	0.0246	0.135471	0	0	0	-0.0633333	0.061027	0	0.4031	0.366563	0.0868635	1.6645	2.19722	0.333333	24.1179	1	0	0	0.103601	1.06591	1	2.4	0	1	216	14	0.437866
883	2017	D	0.0576887	0.0246	0.133796	0	0	0	-0.0772222	0.0581423	0	0.4231	0.391796	0.0690617	1.4774	2.19722	0.333333	24.1288	1	0	0	0.112017	1.03429	1	2.6	1	1	225	14	0.42739
883	2018	D	0.067686	0.0295	0.151957	0	0	0	-0.061	0.105659	0	0.2792	0.39077	0.0546444	1.2594	2.19722	0.333333	23.8964	1	0	0	0.114626	0.906493	1	2.55	4	1	78	14	0.422838
885	2008	F	0.0775974	0.027	0.182812	0	0	0	0	0.0462527	0	0.58375	0.643762	0.0978634	0.9395	1.94591	0.428571	20.7039	0	0	0	0	1.27548	0	3.4	0	0	70	26	0.134354
885	2009	F	0.0390451	0.0156	0.111062	0	0	0	-0.104457	0.0235294	0	0.663	0.631875	0.0826866	1.5358	1.94591	0.428571	21.9968	0	0	0	0	1.14419	0	3.5	0	0	85	22	0.1686
885	2010	F	0.0458858	0.0184	0.126892	0	0	0	-0.0344	0.0277526	0	0.663	0.629553	0.116759	1.4262	1.94591	0.428571	21.8024	0	0	0	0	1.08647	0	3.4	1	0	131	20	0.177629
885	2011	F	0.0536537	0.0209	0.14647	0	0	0	-0.0589714	0.0315234	0	0.663	0.596891	0.164015	1.5629	1.94591	0.428571	21.7468	0	0	0	0	1.05886	0	3.4	2	0	721	19	0.203095
885	2012	C	0.123789	0.0509	0.271881	0	0	0	-0.352686	0.0778883	0	0.6535	0.583469	0.137253	1.7912	1.94591	0.428571	22.0902	0	0	0	0	1.33539	0	3.1	8	0	660	17	0.181588
885	2013	C	0.117999	0.0477	0.265476	0	0	0	-0.168	0.0729916	0	0.6535	0.564793	0.080293	1.467	1.79176	0.5	21.7124	0	0	0	0	1.08231	0	3.1	7	0	442	17	0.186839
885	2014	C	0.270023	0.142	0.461707	0	0	0	-0.169633	0.241743	0	0.5874	0.435783	0.180514	2.478	1.94591	0.428571	22.3763	0	0	0	0	1.38186	0	3	2	0	337	16	0.276724
885	2015	C	0.302307	0.1585	0.511076	0	0	0	-0.110778	0.26942	0	0.5883	0.524462	0.105694	2.0392	2.19722	0.333333	22.6526	0	0	0	0	1.61527	0	3	2	0	439	14	0.231792
885	2016	C	0.298682	0.1559	0.494839	0	0	0	-0.366333	0.265407	0	0.5874	0.541192	0.0692946	2.1007	2.19722	0.333333	22.9249	0	0	0	0	1.87487	0	3	2	0	182	12	0.227494
885	2017	C	0.0935652	0.0343	0.212974	0	0	0	-0.179437	0.0610429	0	0.5619	0.751749	0.212228	1.7469	2.07944	0.375	22.7624	0	0	0	0	1.60204	0	2.8	1	0	463	19	0.19687
885	2018	G	0.0663394	0.0234	0.192721	0	0	0	-0.202556	0.0416444	0	0.5619	0.675408	0.152578	1.2106	2.19722	0.333333	21.9928	0	0	0	0	1.11333	0	3.02	0	0	126	18	0.250202
886	2008	F	0.128233	0.0181	0.291041	0	0	0	0	0.0914603		0.1979	0.137551	-0.0112548	4.5808	2.07944	0.375	21.5274	0	0	0	0	0.992815	1	3.7	0	0	11	23	0.511332
886	2009	F	0.199701	0.0283	0.418044	0	0	0	-0.0113333	0.141997		0.1993	0.140521	-0.0364613	9.703	2.19722	0.333333	22.4276	0	0	0	0	2.1242	1	3.5	3	0	35	28	0.523158
886	2010	F	0.10318	0.0132	0.242194	0	0	0	-0.09045	0.0658354		0.2005	0.17632	0.193441	8.362	2.07944	0.375	22.5494	0	0	0	0	2.22783	1	3	3	0	106	28	0.518862
886	2011	F	0.0834834	0.0105	0.222866	0	0	0	-0.0364444	0.0523691		0.2005	0.15648	0.058607	5.2497	2.19722	0.333333	21.8467	0	0	0	0	1.1805	1	1.7	1	0	99	23	0.537554
886	2012	K	0.111834	0.0144	0.278531	0	0	0	-0.182444	0.0714286	0	0.2016	0.125291	0.109175	7.0332	2.19722	0.333333	22.0013	0	0	0	0	1.31853	1	2	1	0	129	23	0.562274
886	2013	K	0.172987	0.0288	0.368781	0	0	0	-0.0662222	0.114513	0	0.2515	0.145239	0.0202632	6.3396	2.19722	0.333333	22.0933	0	0	0	0	1.35964	1	2.2	0	0	66	23	0.562125
886	2014	K	0.198721	0.0319	0.412221	0	0	0	-0.361889	0.126638	0	0.2519	0.158415	-0.0303158	6.7267	2.19722	0.333333	22.2992	0	0	0	0	1.62863	1	2.3	0	0	86	20	0.562395
886	2015	K	0.323078	0.0621	0.594241	0	0	0	-0.06615	0.246331	0	0.2521	0.193297	-0.0123815	7.6888	2.07944	0.375	22.6721	0	0	0	0	2.42129	1	2.3	1	0	123	18	0.538393
886	2016	K	0.195824	0.0313	0.409999	0	0	0	-0.446738	0.124108	0	0.2522	0.171018	0.0301611	6.8491	2.07944	0.375	22.3549	0	0	0	0	1.79894	1	2.4	3	0	47	23	0.559951
886	2017	K	0.403965	0.0873	0.725894	0	0	0	-0.365625	0.346154	0	0.2522	0.160742	0.117032	9.8957	2.07944	0.375	22.7162	0	0	0	0	2.437	1	2.3	1	0	42	22	0.573547
886	2018	K	0.218511	0.0366	0.409159	0	0	0	-0.266175	0.144893	0	0.2526	0.153518	0.0683988	5.777	2.07944	0.375	22.0338	0	0	0	0	1.27653	1	2.3	0	0	57	22	0.58372
888	2008	K	0.414364	0.1968	0.604882	0	0	0	-0.218667	0.496719		0.3962	0.422221	0.123897	2.1513	2.19722	0.333333	20.9861	0	0	0	0	1.33261	0	4.6	21	0	15	17	0.390915
888	2009	K	0.406978	0.1886	0.597002	0	0	0	-0.0477778	0.476022		0.3962	0.373301	0.199713	5.3991	2.19722	0.333333	21.8253	0	0	0	0	2.3077	0	4.3	27	0	51	17	0.428723
888	2010	K	0.40955	0.1997	0.599751	0	0	0	-0.0786667	0.504038		0.3962	0.328357	0.183045	7.5699	2.19722	0.333333	22.1237	0	0	0	0	2.92726	0	4.1	31	0	54	17	0.461456
888	2011	K	0.395664	0.177	0.584841	0	0	0	-0.162889	0.446744	0	0.3962	0.252381	0.22958	10.1885	2.19722	0.333333	22.1844	0	0	0	0	2.94964	0	4.2	27	0	114	19	0.506327
888	2012	N	0.384593	0.1666	0.572832	0	0	0	-0.232111	0.420495	0	0.3962	0.183963	0.188834	13.3903	2.19722	0.333333	22.236	0	0	0	0	3.45387	0	4	37	0	321	15	0.54868
888	2013	N	0.419231	0.1808	0.610049	0	0	0	-0.148556	0.511168	0	0.3537	0.169348	0.126293	10.9183	2.19722	0.333333	22.3726	0	0	0	0	2.52811	0	4.1	36	0	218	17	0.570321
888	2014	N	0.445623	0.2136	0.63774	0	0	0	-0.440778	0.603902	0	0.3537	0.180879	0.143234	9.0788	2.19722	0.333333	22.3453	0	0	0	0	2.47693	0	4.2	25	0	110	16	0.535094
888	2015	N	0.345096	0.1128	0.529049	0	0	0	-0.227111	0.346118	0	0.3259	0.21014	0.10908	10.5739	2.19722	0.333333	22.7778	0	0	0	0	3.37097	0	4.1	19	0	117	15	0.520343
888	2016	N	0.369651	0.1283	0.556445	0	0	0	-0.334111	0.393679	0	0.3259	0.216604	0.0932034	8.1448	2.19722	0.333333	22.5624	0	0	0	0	2.60345	0	4.2	24	0	149	16	0.529493
888	2017	N	0.340439	0.1101	0.523784	0	0	0	-0.39624	0.337834	0	0.3259	0.177993	0.127649	8.72	1.60944	0.6	22.4593	0	0	0	0	2.28024	0	4	35	0	67	16	0.556857
888	2018	N	0.362889	0.1238	0.54896	0	0	0	-0.4968	0.379871	0	0.3259	0.17385	0.138299	5.2831	1.60944	0.6	21.816	0	0	0	0	1.21124	0	3.47	27	0	24	15	0.560097
897	2012	K	0.348059	0.0616	0.634743	0	0	0	-0.27401	0.264491	0	0.2329	0.738762	0.1348	1.1732	2.3979	0.363636	22.2618	0	1	0	0	1.17864	1	3.6	0	0	244	18	0.147153
897	2013	K	0.352666	0.062	0.677606	0	0	0	-0.4572	0.266209	0	0.2329	0.724683	0.0649135	1.5182	2.3979	0.363636	22.8996	0	1	0	0	1.80819	1	3.6	0	0	492	17	0.141761
897	2014	K	0.225026	0.0357	0.488358	0	0	0	-0.11264	0.141107	0	0.253	0.727356	0.152687	2.1634	2.30259	0.3	23.2256	0	1	0	0	2.4965	1	3.5	0	0	455	18	0.183567
897	2015	K	0.421087	0.1025	0.727072	0	0	0	-0.17479	0.447013	0	0.2293	0.751225	0.0530798	1.542	2.30259	0.3	22.9445	0	1	0	0	2.21647	1	3.5	0	0	349	19	0.176019
897	2016	K	0.433734	0.1025	0.823211	0	0	0	-0.519382	0.447013	0	0.2293	0.765153	0.122759	1.2362	2.3979	0.363636	22.658	0	1	0	0	1.79829	1	3.5	0	0	162	18	0.170914
898	2008	C	0.343692	0.1785	0.608576	0	0	0	-0.192231	0.26523		0.673	0.423914	0.129509	1.9991	2.63906	0.357143	24.6409	1	1	0	0	0.992351	1	3.9	37	0	445	18	0.399338
898	2009	C	0.336217	0.1734	0.591832	0	0	0	-0.0515556	0.257691		0.6729	0.467278	0.0450454	2.2786	2.19722	0.444444	25.4748	1	1	0	0	1.15333	1	3.9	41	0	808	15	0.363437
898	2010	C	0.325571	0.1675	0.558983	0	0	0	-0.0487125	0.248923	0	0.6729	0.473476	0.0858687	1.8066	2.07944	0.375	24.7473	1	1	0	0	1.00138	1	3.6	40	0	1755	12	0.360696
898	2011	C	0.318572	0.1617	0.556299	0	0	0	-0.0579375	0.240303	0	0.6729	0.492125	0.0452771	1.2735	2.07944	0.375	24.2173	1	1	0	0	0.876518	1	3.7	22	0	974	11	0.338833
898	2012	C	0.318984	0.163	0.548892	0	0	0	-0.276075	0.242235	0	0.6729	0.523603	0.0143525	0.8735	2.07944	0.375	24.058	1	1	0	0	0.871034	1	3.6	19	0	1560	12	0.307352
898	2013	C	0.324016	0.1717	0.522454	0	0	0	-0.417333	0.253245	0	0.678	0.49292	0.113746	1.2042	2.19722	0.444444	23.8684	1	1	0	0	0.860417	1	3.4	14	0	841	13	0.342087
898	2014	C	0.322217	0.1642	0.56984	0	0	0	-0.178667	0.244018	0	0.6729	0.472062	0.0234087	1.5434	2.19722	0.444444	24.5186	1	1	0	0	0.965535	1	3.4	9	0	720	14	0.357428
898	2015	C	0.359628	0.1921	0.644052	0	0	0	-0.0874125	0.285481	0	0.6729	0.506964	0.0579823	0.7733	2.07944	0.5	24.2645	1	1	0	0	0.938369	1	3.4	9	0	985	13	0.338313
898	2016	C	0.359273	0.193	0.638392	0	0	0	-0.487543	0.286818		0.6729	0.485767	0.0493817	1.2218	1.94591	0.428571	24.3196	1	1	0	0	0.914838	1	3.8	9	0	2053	14	0.355547
898	2017	C	0.321175	0.1689	0.537951	0	0	0	-0.462583	0.289659		0.5831	0.43516	0.0702659	2.0151	1.79176	0.5	24.5506	1	1	0	0	0.957649	1	3.8	17	0	1386	13	0.386292
898	2018	C	0.327573	0.1753	0.53435	0	0	0	0	0.328708		0.5333	0.417211	0.092131	2.2469	1.94591	0.428571	24.3373	1	1	0	0	0.855076	1	3.94	14	0	489	13	0.404383
899	2008	D	0.15737	0.0541	0.331905	0	0	0	-0.0590182	0.0925894	0	0.5843	0.791023	0.0534301	0.7471	2.3979	0.454545	21.5056	0	0	0	0	1.04803	0	3.4	3	1	33	14	0.187734
899	2009	D	0.0554963	0.0171	0.142961	0	0	0	-0.05665	0.0292658	0	0.5843	0.765567	0.0925991	1.1217	2.30259	0.5	22.3124	0	0	0	0	1.23088	0	3.4	5	1	47	12	0.20908
899	2010	D	0.076066	0.0238	0.199811	0	0	0	-0.07513	0.0407325	0	0.5843	0.775317	0.0371523	0.7642	2.3979	0.454545	22.0674	0	0	0	0	1.16015	0	3.3	3	1	45	12	0.20132
899	2011	D	0.0497321	0.0152	0.13528	0	0	0	-0.0633818	0.026014	0	0.5843	0.823472	0.00883568	0.4247	2.3979	0.454545	21.6935	0	0	0	0	1.10291	0	3	1	1	312	7	0.161218
899	2012	D	0.0563111	0.0174	0.140215	0	0	0	-0.321709	0.0297792	0	0.5843	0.785661	0.149317	0.6591	2.3979	0.454545	21.6983	0	0	0	0	1.10922	0	3	1	1	102	7	0.192606
899	2013	D	0.0513266	0.0157	0.144015	0	0	0	-0.206836	0.0268698	0	0.5843	0.711102	0.12593	1.0429	2.3979	0.454545	21.9225	0	0	0	0	1.21603	0	3.2	0	1	229	7	0.252166
899	2014	D	0.0657641	0.0204	0.170875	0	0	0	-0.0966667	0.0349136	0	0.5843	0.644837	0.131453	1.4566	2.19722	0.333333	22.2058	0	0	0	0	1.33042	0	3.3	0	1	82	9	0.302137
899	2015	D	0.135015	0.0451	0.29892	0	0	0	-0.0576667	0.0771864	0	0.5843	0.560831	0.160243	2.3627	2.19722	0.333333	22.7349	0	0	0	0	1.69725	0	3.4	2	1	465	10	0.363232
899	2016	D	0.0716663	0.0277	0.189425	0	0	0	-0.0262909	0.0715208	0	0.3873	0.369861	0.0491306	2.7467	2.3979	0.363636	22.9276	0	0	0	0	1.32297	0	3.4	1	1	475	10	0.487965
899	2017	D	0.0661181	0.0255	0.167391	0	0	0	-0.0629455	0.0658404	0	0.3873	0.389494	0.0525969	1.7176	2.3979	0.363636	22.4787	0	0	0	0	1.11928	0	3.3	0	1	113	12	0.475832
899	2018	D	0.0632529	0.0245	0.152922	0	0	0	-0.0819273	0.062885	0	0.3896	0.3856	0.0405984	1.4815	2.3979	0.363636	22.1757	0	0	0	0	0.966456	0	3.44	0	1	67	12	0.476134
900	2008	F	0.296542	0.0724	0.548688	0	0	0	-0.0804444	0.266274	0	0.2719	0.342996	0.188624	2.8359	2.19722	0.333333	22.2696	0	0	0	0	1.17734	0	4.2	10	0	23	19	0.0019641
900	2009	F	0.235131	0.0533	0.437066	0	0	0	-0.262222	0.196028	0	0.2719	0.340183	0.181568	5.2583	2.19722	0.333333	23.2058	0	0	0	0	2.06709	0	4.1	11	0	26	19	0.111041
900	2010	F	0.201455	0.0436	0.386204	0	0	0	-0.210111	0.160353	0	0.2719	0.327835	0.172143	3.9636	2.19722	0.333333	22.8277	0	0	0	0	1.59173	0	4.2	13	0	48	21	0.210683
900	2011	F	0.100613	0.019	0.255373	0	0	0	-0.128	0.0698786	0	0.2719	0.360907	0.117938	2.6293	2.19722	0.333333	22.337	0	0	0	0	0.985457	0	4.2	2	0	113	19	0.272394
900	2012	G	0.117375	0.0225	0.293977	0	0	0	-0.428222	0.082751	0	0.2719	0.522939	0.0881795	1.1176	2.19722	0.333333	22.3805	0	0	0	0	0.969641	0	4.2	1	0	155	21	0.238968
900	2013	G	0.105066	0.0201	0.240708	0	0	0	-0.058	0.0739242	0	0.2719	0.616655	0.0664745	0.9106	2.19722	0.333333	22.4186	0	0	0	0	0.955295	0	4.2	0	0	30	25	-0.223029
900	2014	G	0.238978	0.0538	0.473444	0	0	0	-0.187087	0.197867	0	0.2719	0.61834	0.0690325	1.1299	2.07944	0.375	22.6838	0	0	0	0	1.02843	0	4.1	1	0	64	25	-0.246561
900	2015	G	0.268509	0.0716	0.439314	0	0	0	-0.171788	0.263332		0.2719	0.622191	0.0767246	1.3178	2.07944	0.375	22.8621	0	0	0	0	1.07615	0	4.1	3	0	153	24	-0.19669
900	2016	G	0.332502	0.0895	0.669787	0	0	0	-0.112162	0.329165		0.2719	0.639346	0.067769	1.3049	2.07944	0.375	22.8232	0	0	0	0	1.01023	0	4.2	1	0	128	22	-0.113246
900	2018	G	0.319682	0.0837	0.662987	0	0	0	-0.16335	0.307834		0.2719	0.608156	0.09653	1.3647	2.07944	0.375	22.499	0	0	0	0	0.847202	0	3.58	0	0	15	22	-0.0121667
901	2008	C	0.203507	0.0407	0.452882	0	0	0	-0.0452222	0.124237	0	0.3276	0.252249	-0.0133837	7.9714	2.19722	0.333333	21.0319	1	0	0	0	3.10641	0	4.2	4	1	16	24	0.511561
901	2009	C	0.08634	0.0154	0.184175	0	0	0	-0.139889	0.0473555	0	0.3252	0.24127	0.00233132	18.4455	2.19722	0.333333	21.8345	1	0	0	0.059883	6.58411	0	4.3	1	1	21	25	0.512757
901	2010	C	0.251217	0.0695	0.418011	0	0	0	-0.0127636	0.172757	0	0.4023	0.243713	0.00956921	11.7778	2.3979	0.363636	22.1508	1	0	0	0.053034	3.79716	0	4.3	2	1	49	25	0.510283
901	2011	C	0.175586	0.0428	0.319	0	0	0	-0.130473	0.107727	0	0.3973	0.253659	0.00698478	8.6545	2.3979	0.363636	21.8697	1	0	0	0.00297	2.73754	0	4.1	3	1	99	26	0.501105
901	2012	C	0.122212	0.0276	0.282766	0	0	0	-0.126764	0.0686055	0	0.4023	0.381999	-0.048955	4.6209	2.3979	0.363636	21.5716	1	1	0	0.04487	0.871034	1	3	3	1	113	23	0.0049169
901	2013	C	0.322783	0.1008	0.503613	0	0	0	-0.213491	0.253649	0	0.3974	0.443509	-0.0221382	4.9732	2.3979	0.363636	22.0557	1	1	0	0	1.54198	1	2.5	6	1	70	22	0.601389
901	2014	C	0.357484	0.1214	0.542945	0	0	0	-0.404618	0.30388	0	0.3995	0.315967	-0.00012041	11.4184	2.3979	0.363636	23.1141	1	0	0	0.028494	3.24975	0	3.5	2	1	131	24	0.572617
901	2015	C	0.425259	0.1569	0.616422	0	0	0	-0.0459273	0.442346	0	0.3547	0.283365	-0.0136006	18.787	2.3979	0.363636	23.5631	1	1	0	0	1.32894	1	4.1	3	1	148	26	0.266608
901	2016	C	0.538807	0.1674	0.996353	0	0	0	-0.0768	0.542098	0	0.3088	0.351316	0.076769	5.3314	2.3979	0.363636	23.2427	1	1	0	0	1.50481	1	2.5	3	1	133	24	0.601726
901	2017	C	0.237636	0.0591	0.464722	0	0	0	-0.532686	0.165454	0	0.3572	0.364904	0.0575562	4.1375	2.19722	0.444444	22.9814	1	1	0	0	1.79565	1	3	0	1	79	24	0.336649
901	2018	C	0.117564	0.0273	0.234374	0	0	0	-0.348327	0.0764278	0	0.3572	0.357589	0.0497332	2.9958	2.3979	0.363636	22.4151	1	1	1	0	1.02683	1	3.53	0	1	69	23	0.166781
903	2008	C	0.141525	0.0311	0.316874	0	0	0	-0.0345556	0.0815417	0	0.3814	0.338915	0.0334156	2.0787	2.19722	0.555556	21.3644	0	0	0	0	0.9024	0	4.2	4	0	30	17	0.475753
903	2009	C	0.325293	0.0914	0.596204	0	0	0	-0.259111	0.239643	0	0.3814	0.393483	0.0789315	3.0911	2.19722	0.555556	22.3632	0	0	0	0	1.37017	0	4.3	17	0	61	19	0.411822
903	2010	C	0.364397	0.112	0.633315	0	0	0	-0.0973333	0.293655	0	0.3814	0.415519	-0.0264896	3.0958	2.19722	0.555556	22.6188	0	0	0	0	1.5503	0	4.2	13	0	125	17	0.396494
903	2011	C	0.158113	0.0354	0.338016	0	0	0	-0.192111	0.0928159	0	0.3814	0.419159	0.0265511	1.6868	2.19722	0.555556	21.735	0	0	0	0	1.0237	0	4.1	5	0	129	18	0.396045
903	2012	C	0.172136	0.039	0.36778	0	0	0	-0.306514	0.102255	0	0.3814	0.520357	0.0467622	1.4092	1.94591	0.428571	21.8756	0	0	0	0	1.06012	0	4	1	0	193	19	0.334467
903	2013	C	0.0934053	0.0197	0.195901	0	0	0	-0.259429	0.0516518		0.3814	0.50274	0.0648349	1.7053	1.94591	0.428571	21.8863	0	0	0	0	1.0808	0	4	1	0	246	18	0.34039
903	2014	C	0.406647	0.1288	0.636031	0	0	0	-0.0778286	0.383905	0	0.3355	0.449199	-0.015654	2.1847	1.94591	0.428571	22.4114	0	0	0	0	1.24756	0	4	3	0	226	20	0.381275
903	2015	C	0.381247	0.1137	0.621264	0	0	0	-0.190171	0.330908	0	0.3436	0.483835	0.0597565	2.1855	1.94591	0.428571	22.6151	0	0	0	0.009998	1.41188	0	4	3	0	254	20	0.357958
903	2016	C	0.379634	0.0996	0.662709	0	0	0	-0.166514	0.305054	0	0.3265	0.483135	0.016224	2.1974	1.94591	0.428571	22.7642	0	0	0	0.015705	1.33394	0	3.6	8	0	495	18	0.364836
903	2017	C	0.42241	0.1214	0.758603	0	0	0	-0.3712	0.36799	0	0.3299	0.49529	-0.0498327	1.7193	1.94591	0.428571	22.6487	0	0	0	0.014021	1.11583	0	3.2	12	0	434	18	0.313951
903	2018	C	0.402298	0.1106	0.762948	0	0	0	-0.36	0.335253	0	0.3299	0.548772	0.0713783	1.2954	1.94591	0.428571	22.2772	0	0	0	0	0.939391	0	3.4	0	0	250	18	0.274931
905	2008	F	0.019736	0.0065	0.0598143	0	0	0	-0.00722222	0.0117903	0	0.5513	0.4393	0.103433	2.9873	2.19722	0.333333	21.8669	0	1	0	0.21429	1.22341	1	3.9	3	0	87	24	0.318614
905	2009	F	0.0323782	0.0102	0.0960225	0	0	0	-0.0719778	0.0185017	0	0.5513	0.435259	0.0672564	3.1867	2.19722	0.333333	22.2161	0	1	0	0.21429	1.42875	1	3.9	4	0	69	23	0.332561
905	2010	F	0.0469448	0.0138	0.122754	0	0	0	-0.115	0.0250317	0	0.5513	0.412979	0.0985686	3.0476	2.19722	0.333333	22.063	0	1	0	0.206958	1.31162	1	3.8	0	0	97	23	0.353476
905	2011	F	0.0511604	0.0152	0.121528	0	0	0	-0.106889	0.0275712	0	0.5513	0.401826	0.0153026	2.8621	2.19722	0.333333	21.7485	0	1	0	0.206958	1.28474	1	3.7	1	0	109	20	0.363532
905	2012	G	0.0542658	0.016	0.140374	0	0	0	-0.102222	0.0290223	0	0.5513	0.407222	0.0593849	3.0417	2.19722	0.333333	21.8753	0	1	0	0.206958	1.28018	1	3.6	0	0	204	20	0.375261
905	2013	G	0.0583709	0.017	0.154971	0	0	0	-0.226778	0.0308362	0	0.5513	0.405743	0.0439908	3.5797	2.19722	0.333333	22.1289	0	1	0	0.206958	1.37927	1	3.6	0	0	258	21	0.371206
905	2014	G	0.0873294	0.026	0.231746	0	0	0	-0.0376667	0.0471613	0	0.5513	0.44665	0.0330099	4.5573	2.19722	0.333333	22.8343	0	1	0	0.206958	2.06785	1	3.5	0	0	408	20	0.333317
905	2015	G	0.0836162	0.0249	0.207727	0	0	0	-0.399222	0.045166	0	0.5513	0.409001	0.108627	4.3686	2.19722	0.333333	22.6773	0	1	0	0.203209	1.77416	1	3.7	0	0	468	21	0.379181
905	2016	G	0.120314	0.037	0.298681	0	0	0	-0.173	0.0671141	0	0.5513	0.5629	0.0416207	2.5938	2.19722	0.333333	22.4185	0	1	0	0.203209	1.30011	1	3.9	1	0	355	21	0.206867
905	2017	G	0.116379	0.036	0.262992	0	0	0	-0.0401625	0.0653002	0	0.5513	0.563294	-0.00213503	2.8459	2.07944	0.375	22.4455	0	1	0	0.203209	1.2557	1	3.9	0	0	520	21	0.171674
905	2018	G	0.120975	0.0374	0.280125	0	0	0	-0.4968	0.0678397	0	0.5513	0.578385	0.0262838	2.2168	2.19722	0.333333	21.892	0	1	0	0.185237	0.954632	1	3.71	0	0	335	20	0.164158
906	2008	H	0.108485	0.0382	0.256857	0	0	0	-0.0416727	0.085631	0	0.4461	0.753625	-0.170103	1.8688	2.3979	0.363636	20.4796	0	1	0	0.053532	1.08043	1	3.5	0	0	21	20	0.104147
906	2009	H	0.121094	0.043	0.301073	0	0	0	-0.0326182	0.0963909	0	0.4461	0.798629	0.0354674	5.67	2.3979	0.363636	21.5982	0	1	0	0.053532	1.39765	1	3.3	1	0	51	18	0.102251
906	2010	H	0.0858509	0.0344	0.214503	0	0	0	-0.0982583	0.0571334	0	0.6021	0.659568	-0.165067	5.7352	2.48491	0.333333	21.9029	0	1	0	0.137929	1.16631	1	3.2	1	0	61	19	0.213893
906	2011	H	0.0846028	0.0342	0.181255	0	0	0	-0.300222	0.0568012	0	0.6021	0.680121	0.00350218	6.2971	2.19722	0.333333	21.4554	0	1	0	0.137929	1.06495	1	3.1	4	0	110	17	0.182656
906	2012	F	0.0502122	0.0194	0.140514	0	0	0	-0.144444	0.0322206	0	0.6021	0.642421	0.108938	7.1784	2.19722	0.333333	21.2708	0	1	0	0.137929	1.03512	1	3	7	0	156	17	0.16657
906	2013	F	0.331167	0.1416	0.628917	0	0	0	-0.0939375	0.306959	0	0.4613	0.67397	0.0449377	6.3584	2.07944	0.375	21.622	0	1	0	0.137929	1.23691	1	3	2	0	165	17	0.158236
906	2015	F	0.47413	0.2294	0.817571	0	0	0	-0.0586833	0.591085		0.3881	0.706065	-0.0148418	4.8174	1.79176	0.333333	22.5673	0	1	0	0	1.63713	1	2.9	5	0	320	16	0.19269
906	2016	F	0.445402	0.206	0.72782	0	0	0	-0.0875556	0.530791	0	0.3881	0.741833	0.0394445	5.5568	2.19722	0.333333	22.4743	0	1	0	0	1.44823	1	2.9	8	0	116	16	0.172026
906	2017	F	0.419867	0.171	0.756718	0	0	0	-0.262333	0.440608	0	0.3881	0.747388	-0.0734443	5.2013	2.19722	0.333333	22.038	0	1	0	0	1.07869	1	2.7	1	0	25	16	0.199503
906	2018	F	0.412023	0.1714	0.689804	0	0	0	-0.457333	0.451528	0	0.3796	0.747453	0.0789675	6.1716	2.19722	0.333333	21.9182	0	1	0	0	1.03056	1	2.6	0	0	6	15	0.196266
908	2008	C	0.0629255	0.02	0.143397	0	0	0	-0.0228571	0.0372439	0	0.537	0.657675	0.0313533	0.9199	2.19722	0.333333	20.7423	1	0	0	0	1.27856	0	4.2	0	0	42	22	-0.0755493
908	2009	C	0.0774533	0.0244	0.180795	0.111111	1	1	0.081	0.0453026	1	0.5386	0.871726	-0.0151409	1.1179	2.19722	0.333333	21.7368	1	0	0	0	2.56047	0	4.1	0	0	56	24	-0.418646
908	2010	C	0.135162	0.0456	0.274379	0.111111	1	0	-0.0758889	0.0846639	1	0.5386	0.877284	-0.0322779	2.8811	2.19722	0.333333	21.5666	1	0	0	0	3.21806	0	4.2	0	0	37	22	0.0231187
908	2011	C	0.110995	0.0365	0.224139	0	0	0	-0.284333	0.0677683	0	0.5386	0.937174	-0.0163036	0.2277	2.19722	0.333333	20.9872	1	0	0	0	4.08746	0	4.2	0	0	65	22	-0.148816
908	2012	C	0.0928116	0.0297	0.211401	0	0	0	-0.434588	0.055143	0	0.5386	0.90391	0.00094966	0.5195	2.07944	0.375	21.5134	1	0	0	0	5.90035	0	4.2	0	0	106	21	-0.390171
909	2008	G	0.0974785	0.0289	0.231293	0	0	0	-0.0321111	0.0535086	0	0.5401	0.744018	-0.0471886	0.9137	2.19722	0.333333	20.3965	0	1	0	0	1.02638	1	3.5	0	0	18	18	0.186362
909	2009	G	0.150804	0.0464	0.345412	0	0	0	-0.0195556	0.0873001	0	0.5315	0.709259	0.243144	1.8786	2.19722	0.333333	21.7183	0	1	0	0	2.04116	1	3.3	0	0	53	13	0.216411
909	2010	G	0.105391	0.0304	0.250916	0	0	0	-0.217444	0.0581596	0	0.5227	0.767971	-0.0876829	1.2012	2.19722	0.333333	21.4052	0	1	0	0	1.50907	1	3.2	1	0	53	14	0.173668
909	2011	G	0.0789294	0.0223	0.188631	0	0	0	-0.097	0.0426631	0	0.5227	0.786933	-0.0470054	1.3069	2.19722	0.333333	20.9912	0	1	0	0	1.1943	1	3.1	1	0	45	19	0.164396
909	2012	K	0.0669325	0.019	0.167178	0	0	0	-0.558111	0.0356942	0	0.5323	0.803904	0.0071167	0.9506	2.19722	0.333333	20.9927	0	1	0	0	1.1698	1	3	1	0	23	21	0.15815
909	2013	S	0.0752708	0.0217	0.165296	0	0	0	-0.0156571	0.0407665	0	0.5323	0.819262	-0.12995	1.0931	1.94591	0.428571	21.2638	0	1	0	0	1.18483	1	3	0	0	26	20	0.131644
909	2014	S	0.114808	0.0337	0.244529	0	0	0	-0.04044	0.0648202	0	0.5199	0.825907	0.00212243	1.0893	1.60944	0.4	21.5773	0	1	0	0	1.28531	1	3	0	0	81	20	0.125468
909	2015	S	0.207371	0.0612	0.442972	0	0	0	-0.40896	0.128302	0	0.477	0.798141	-0.0846032	1.9438	1.60944	0.4	22.4265	0	1	0	0	2.04766	1	2.9	0	0	157	20	0.147321
909	2016	S	0.115808	0.0308	0.279821	0	0	0	-0.11952	0.0645702	0	0.477	0.739025	0.162998	1.6947	1.60944	0.4	22.254	0	1	0	0	1.72992	1	2.9	3	0	126	19	0.194691
909	2017	S	0.231952	0.0662	0.504988	0	0	0	-0.11964	0.14604	0	0.4533	0.681074	-0.0195053	2.1035	1.60944	0.4	21.9129	0	1	0	0	1.48751	1	2.7	0	0	53	17	0.227666
909	2018	S	0.22645	0.0654	0.463004	0	0	0	-0.07152	0.142795	0	0.458	0.613195	0.169983	1.5013	1.60944	0.4	21.4497	0	1	0	0	1.25003	1	2.6	0	0	14	15	0.269936
911	2012	C	0.145929	0.0401	0.337798	0	0	0	-0.0244364	0.0840495	0	0.4771	0.796728	-0.0156127	0.6419	2.3979	0.363636	21.5718	0	0	0	0	1.19488	1	3.4	1	0	347	11	0.128521
911	2013	C	0.151374	0.0413	0.38769	0	0	0	-0.0274909	0.0865647	0	0.4771	0.744314	0.136826	1.4084	2.3979	0.363636	21.3653	0	0	0	0	1.07309	1	3.3	1	0	322	14	0.18753
911	2014	C	0.191158	0.0557	0.40349	0	0	0	-0.132778	0.116747		0.4771	0.734643	-0.161477	1.0253	2.30259	0.4	21.6754	0	0	0	0	1.30957	1	3.2	3	0	354	16	0.178072
911	2015	C	0.406232	0.1577	0.657187	0	0	0	-0.122618	0.373697		0.422	0.708903	0.0301587	1.37	2.3979	0.363636	22.4149	0	0	0	0	1.58707	1	2.9	5	0	435	19	0.119516
911	2016	C	0.420318	0.1812	0.611201	0	0	0	-0.165709	0.429384		0.422	0.759495	0.0559718	1.2373	2.3979	0.363636	22.4819	0	0	0	0	1.62408	1	2.9	7	0	415	18	0.0831051
912	2008	C	0.18771	0.0688	0.361046	0	0	0	-0.08256	0.115962		0.5933	0.537426	0.00372114	1.8197	1.60944	0.4	22.2616	0	0	0	0	1.05822	0	4.6	6	0	33	13	0.237756
912	2009	C	0.146981	0.0515	0.278451	0	0	0	-0.08652	0.0868026		0.5933	0.493319	0.235246	1.8877	1.60944	0.4	22.5442	0	0	0	0	1.15336	0	4.3	5	0	35	11	0.259702
912	2010	C	0.0986323	0.0321	0.241459	0	0	0	-0.05388	0.0541042		0.5933	0.559836	-0.0550573	1.3282	1.60944	0.4	22.1667	0	0	0	0	1.06473	0	4.1	1	0	37	11	0.242233
912	2011	C	0.0786488	0.0251	0.201458	0	0	0	-0.15288	0.0423058	0	0.5933	0.639397	0.0776144	1.0078	1.60944	0.4	21.9671	0	0	0	0	1.00789	0	4.2	0	0	120	14	0.19761
913	2008	C	0.467649	0.2122	0.746554	0.181818	1	0	-0.0496727	0.511942	0	0.4145	0.591205	0.120544	2.1471	2.3979	0.363636	20.9184	0	1	0	0	0.993568	1	3.5	0	1	42	16	0.315197
913	2009	C	0.50228	0.236	0.829524	0.181818	1	1	0.164691	0.569361	0	0.4145	0.518766	0.0561666	3.5748	2.3979	0.363636	22.0867	0	1	0	0	1.91476	1	3.3	1	1	53	17	0.366243
913	2010	C	0.48369	0.2158	0.821617	0.181818	1	1	0.1528	0.520627	1	0.4145	0.612513	-0.0629587	2.7238	2.3979	0.363636	22.007	0	1	0	0	1.56511	1	3.2	0	1	197	18	0.282243
913	2011	C	0.462006	0.2028	0.762133	0.181818	1	1	0.0757818	0.489264	0.666667	0.4145	0.620443	-0.0604303	2.0406	2.3979	0.363636	21.4051	0	1	0	0	1.13484	1	3.1	1	1	138	18	0.273272
913	2012	C	0.491752	0.2206	0.856281	0.153846	1	0	-0.222754	0.532207	0.666667	0.4145	0.411954	0.0426919	2.1289	2.56495	0.384615	21.3509	0	1	0	0.194004	1.33529	1	2.4	0	1	67	18	0.559157
913	2013	C	0.481583	0.2141	0.824587	0.153846	1	1	0.0654308	0.516526	0.666667	0.4145	0.445627	-0.00913411	2.0746	2.56495	0.384615	21.5735	0	1	0	0.271709	2.23819	1	2.5	0	1	62	20	0.427189
913	2014	C	0.447921	0.1761	0.795166	0.153846	1	1	0.0827692	0.424849	0.666667	0.4145	0.42321	-0.00889119	2.0116	2.56495	0.384615	21.7376	0	1	0	0	3.06351	1	4	0	1	104	20	0.374296
917	2008	L	0.498872	0.2327	0.692019	0	0	0	-0.2506	0.909325		0.2116	0.695095	0.04654	1.0837	2.56495	0.307692	22.4247	0	0	0	0	1.30153	0	4.2	15	1	88	19	0.161617
917	2009	L	0.460063	0.1259	0.65266	0	0	0	-0.0554615	0.585037		0.2152	0.697996	0.112072	1.3028	2.56495	0.307692	22.7143	0	0	0	0	1.38271	0	4.1	17	1	142	20	0.161033
917	2010	L	0.430775	0.0849	0.764221	0	0	0	-0.0583692	0.394517		0.2152	0.664071	0.0589293	1.7646	2.56495	0.384615	23.0174	0	0	0	0	1.40793	0	4.2	17	1	335	20	0.196109
917	2011	L	0.432574	0.0911	0.699405	0	0	0	-0.124708	0.423327		0.2152	0.661801	-0.10107	1.6237	2.56495	0.384615	23.0572	0	0	0	0	1.45554	0	4.2	18	1	655	22	0.190692
917	2012	I	0.432632	0.0932	0.624179	0	0	0	-0.154646	0.491821		0.1895	0.679448	0.0404708	1.4695	2.56495	0.384615	23.0387	0	0	0	0	1.3018	0	4.2	14	1	610	20	0.219592
917	2013	I	0.493366	0.2159	0.686499	0	0	0	-0.0999385	0.793423		0.1713	0.419599	0.114973	2.903	2.56495	0.384615	23.864	0	0	0	0	1.38757	0	4.2	5	1	327	18	0.411895
917	2014	I	0.494584	0.2111	0.687721	0	0	0	-0.256092	0.811464		0.1713	0.359324	0.0097002	3.3035	2.56495	0.384615	23.8983	0	0	0	0	1.65646	0	4.1	4	1	318	20	0.44535
917	2015	I	0.277695	0.0358	0.565141	0	0	0	-0.0719385	0.215923		0.1658	0.432736	0.0289026	3.2834	2.56495	0.384615	24.3516	0	0	0	0	1.97464	0	4.1	7	1	857	22	0.356941
917	2016	I	0.363546	0.05	0.73737	0	0	0	-0.198778	0.30012		0.1666	0.473781	-0.0130848	1.9257	2.19722	0.444444	23.7387	0	0	0	0	1.28447	0	4.2	4	1	282	21	0.340239
917	2017	I	0.397447	0.0577	0.789774	0	0	0	-0.151312	0.346339	0	0.1666	0.527426	0.00542351	1.2385	2.07944	0.5	23.2761	0	0	0	0	1.06231	0	4	1	1	156	19	0.296311
917	2018	I	0.46599	0.0735	0.915223	0	0	0	-0.4968	0.441176	0	0.1666	0.523258	0.0281334	1.305	2.07944	0.5	23.0066	0	0	0	0	0.949616	0	3.58	0	1	100	19	0.313421
918	2012	K	0.356516	0.1833	0.706044	0.111111	1	0	-0.00655556	0.36704	1	0.4994	0.793472	0.0576928	1.1356	2.19722	0.333333	22.717	0	1	0	0.064283	1.05278	1	3	11	0	781	19	0.13213
918	2013	K	0.325957	0.1553	0.663511	0	0	0	-0.242333	0.313801	0	0.4949	0.814897	-0.0216152	1.1634	2.19722	0.333333	22.3358	0	1	0	0.064283	0.970705	1	3	6	0	605	16	0.117562
918	2014	K	0.290833	0.1403	0.525072	0	0	0	-0.344111	0.280937	0	0.4994	0.837598	-0.0850704	1.0204	2.19722	0.333333	22.7813	0	1	0	0.066329	1.05082	1	3	5	0	1041	17	0.105334
919	2008	C	0.119731	0.0418	0.269734	0	0	0	-0.0464444	0.0912265	0	0.4582	0.147201	0.13858	6.8533	2.19722	0.333333	21.6732	0	1	0	0	1.12379	1	3.3	0	0	20	18	0.543944
919	2009	C	0.172588	0.06478	0.314843	0	0	0	-0.324667	0.143224		0.4523	0.163138	0.0767292	11.5443	2.19722	0.333333	22.5395	0	1	0	0	1.64307	1	3.2	14	0	83	17	0.535562
919	2010	C	0.146897	0.0537	0.316775	0	0	0	-0.0998889	0.118727		0.4523	0.19844	0.0648046	8.4276	2.19722	0.333333	22.4477	0	1	0	0	1.6303	1	3.2	5	0	71	18	0.516085
919	2011	C	0.195494	0.0745	0.376936	0	0	0	-0.0725556	0.164714		0.4523	0.213981	0.0584199	5.9996	2.19722	0.333333	22.1163	0	1	0	0	1.29138	1	3.2	4	0	110	20	0.504368
919	2012	C	0.185613	0.0697	0.364938	0	0	0	-0.165556	0.154101		0.4523	0.22918	0.0725618	4.7764	2.19722	0.333333	21.9667	0	1	0	0	1.17118	1	3.1	3	0	429	19	0.477321
919	2013	C	0.171252	0.0631	0.343707	0	0	0	-0.354667	0.139509		0.4523	0.220899	0.0820749	5.8542	2.19722	0.333333	22.2573	0	1	0	0	1.34089	1	3	1	0	201	18	0.480694
919	2014	C	0.14963	0.0502	0.31666	0	0	0	-0.0141111	0.110988	0	0.4523	0.240527	0.0827923	6.7204	2.19722	0.333333	22.6482	0	1	0	0	1.61877	1	3	9	0	398	18	0.452246
919	2015	C	0.117324	0.0387	0.271665	0	0	0	-0.103889	0.0855627	0	0.4523	0.240434	0.055178	7.7419	2.19722	0.333333	22.883	0	1	0	0	2.48946	1	3	6	0	203	19	0.45033
919	2016	C	0.24118	0.0926	0.447163	0	0	0	-0.184556	0.204731		0.4523	0.208638	0.024923	7.3329	2.19722	0.333333	22.643	0	1	0	0	1.97456	1	3	4	0	62	17	0.467427
919	2017	C	0.109118	0.0351	0.254484	0	0	0	-0.149778	0.0776034		0.4523	0.208222	0.114885	5.4267	2.19722	0.333333	22.2174	0	1	0	0	1.36278	1	3	1	0	25	17	0.473534
919	2018	C	0.118931	0.0389	0.261689	0	0	0	-0.301	0.0860049		0.4523	0.164455	0.111669	5.1622	2.19722	0.333333	21.8739	0	1	0	0	0.977919	1	2.97	0	0	17	16	0.473684
920	2008	C	0.106488	0.0255	0.217025	0	0	0	-0.0306	0.059803		0.4264	0.373953	0.104338	3.1245	1.60944	0.4	21.2956	1	0	0	0	1.36004	0	4	2	1	15	15	0.43815
920	2009	C	0.123148	0.0299	0.261271	0	0	0	-0.0972	0.070122		0.4264	0.334817	-0.00211461	4.3712	1.60944	0.4	21.8429	1	0	0	0	2.29256	0	3.8	0	1	28	16	0.461056
920	2010	C	0.139814	0.0346	0.290148	0	0	0	-0.0636	0.0811445		0.4264	0.336133	0.144332	6.366	1.60944	0.4	22.1347	1	0	0	0	3.15023	0	3.6	1	1	36	16	0.455619
920	2011	C	0.208832	0.0566	0.392778	0	0	0	-0.2574	0.132739		0.4264	0.450982	0.153299	3.2008	1.60944	0.4	21.7058	1	0	0	0	1.88056	0	3.6	3	1	137	17	0.350131
920	2012	C	0.241047	0.0668	0.472543	0	0	0	-0.1278	0.15666		0.4264	0.402343	0.0626639	3.6998	1.60944	0.4	21.7715	1	1	0	0	1.46801	1	4.1	1	1	83	17	0.578114
920	2013	C	0.162076	0.0406	0.350225	0	0	0	-0.01524	0.0952158		0.4264	0.456938	0.0386719	3.3706	1.60944	0.4	22.0633	1	1	0	0.152116	5.49066	1	3	3	1	173	22	0.481759
920	2014	C	0.161458	0.0404	0.349759	0	0	0	-0.29916	0.0947467	0	0.4264	0.30574	0.0384503	11.7361	1.60944	0.4	22.747	1	1	0	0	1.28954	1	2.5	8	1	504	21	0.147081
[truncated: 5,977 more rows]
